# Supplementary material for: A molecular approach to the genus Alburnoides using COI sequences data set and the description of a new species, A. damghani, from the Damghan River system (the Dasht-e Kavir Basin, Iran) (Actinopterygii, Cyprinidae)
Source: Zookeys. 2016 Apr 11;(579):157–81. doi: 10.3897/zookeys.579.7665 (PMC4829972; doi:10.3897/zookeys.579.7665)
Supplement: XML Treatment for Alburnoides damghani [file zookeys.579.7665-treatment1.xml]

<!DOCTYPE tp:taxon-treatment
  PUBLIC "-//TaxonX//DTD Taxonomic Treatment Publishing DTD v0 20100105//EN" "tax-treatment-NSO.dtd">
<tp:taxon-treatment xmlns:tp="http://www.plazi.org/taxpub"><tp:treatment-meta><kwd-group><label>Taxon classification</label><kwd><named-content content-type="kingdom">Animalia</named-content></kwd><kwd><named-content content-type="order">Cypriniformes</named-content></kwd><kwd><named-content content-type="family">Cyprinidae</named-content></kwd></kwd-group><mixed-citation publication-type="journal"><person-group><name><surname>Roudbar</surname><given-names>Arash Jouladeh</given-names></name><name><surname>Eagderi</surname><given-names>Soheil</given-names></name><name><surname>Esmaeili</surname><given-names>Hamid Reza</given-names></name><name><surname>Coad</surname><given-names>Brian W.</given-names></name><name><surname>Bogutskaya</surname><given-names>Nina</given-names></name></person-group><article-title>A molecular approach to the genus <italic><tp:taxon-name><tp:taxon-name-part taxon-name-part-type="genus">Alburnoides</tp:taxon-name-part></tp:taxon-name></italic> using COI sequences data set and the description of a new species, <italic><tp:taxon-name><tp:taxon-name-part taxon-name-part-type="genus">A.</tp:taxon-name-part> <tp:taxon-name-part taxon-name-part-type="species">damghani</tp:taxon-name-part></tp:taxon-name></italic>, from the Damghan River system (the Dasht-e Kavir Basin, Iran) (<tp:taxon-name><tp:taxon-name-part taxon-name-part-type="subclass">Actinopterygii</tp:taxon-name-part></tp:taxon-name>, <tp:taxon-name><tp:taxon-name-part taxon-name-part-type="family">Cyprinidae</tp:taxon-name-part></tp:taxon-name>)</article-title><source>Zookeys</source><day>11</day><month>4</month><year>2016</year><volume>2016</volume><issue>579</issue><fpage>157</fpage><lpage>181</lpage><pub-id pub-id-type="doi">10.3897/zookeys.579.7665</pub-id></mixed-citation></tp:treatment-meta><tp:nomenclature><tp:taxon-name>
            <tp:taxon-name-part taxon-name-part-type="genus">Alburnoides</tp:taxon-name-part>
            <tp:taxon-name-part taxon-name-part-type="species">damghani</tp:taxon-name-part>
            <object-id xmlns:xlink="http://www.w3.org/1999/xlink" content-type="zoobank" xlink:type="simple">http://zoobank.org/BD1CFF35-5F9F-4823-ABC9-E4A9FA5D990E</object-id>
          </tp:taxon-name><tp:taxon-status xmlns:xlink="http://www.w3.org/1999/xlink" xlink:type="simple">sp. n.</tp:taxon-status><xref ref-type="fig" rid="F3">Figs 3</xref><xref ref-type="fig" rid="F4">, 4</xref><xref ref-type="fig" rid="F5">, 5</xref><xref ref-type="fig" rid="F6">, 6</xref></tp:nomenclature><tp:treatment-sec sec-type="Type locality"><title>Type locality.</title><p>Cheshmeh Ali (Ali Spring), Damghan River tributary, Iran.</p></tp:treatment-sec><tp:treatment-sec sec-type="Holotype"><title>Holotype.</title><p>
            <abbrev xmlns:xlink="http://www.w3.org/1999/xlink" content-type="institution" xlink:title="Canadian Museum of Nature, Ottawa" xlink:type="simple">CMNFI</abbrev> 2015-0091, female, 67.0 mm <abbrev xmlns:xlink="http://www.w3.org/1999/xlink" xlink:title="Standard length" xlink:type="simple">SL</abbrev>, Iran, Semnan Prov., Cheshmeh Ali, Damghan River tributary, near Damghan city, Dasht-e Kavir Basin, <named-content xmlns:xlink="http://www.w3.org/1999/xlink" content-type="dwc:verbatimCoordinates" xlink:type="simple"><named-content content-type="geo-json" specific-use="{&#34;type&#34;:&#34;Point&#34;,&#34;coordinates&#34;:[54.083778,36.279333]}" xlink:type="simple">36°16'45.6"N, 54°05'01.6"E</named-content></named-content>, altitude 1569 m, <named-content xmlns:xlink="http://www.w3.org/1999/xlink" content-type="date" xlink:type="simple">22 August 2011</named-content>, coll. H.R. Esmaeili, A. Gholamifard, G. Sayyadzadeh, R. Zamaniannejad.</p></tp:treatment-sec><tp:treatment-sec sec-type="Paratypes"><title>Paratypes.</title><p>
            <abbrev xmlns:xlink="http://www.w3.org/1999/xlink" content-type="institution" xlink:title="Zoological Museum of Shiraz University, Collection of Biology Department, Shiraz" xlink:type="simple">ZM-CBSU</abbrev> 2011-1, 15 specimens, 57.1−79 mm <abbrev xmlns:xlink="http://www.w3.org/1999/xlink" xlink:title="Standard length" xlink:type="simple">SL</abbrev>, same data as holotype; <abbrev xmlns:xlink="http://www.w3.org/1999/xlink" content-type="institution" xlink:title="Canadian Museum of Nature, Ottawa" xlink:type="simple">CMNFI</abbrev> 2015-0091A, 24 specimens, 54.6−84.4 mm <abbrev xmlns:xlink="http://www.w3.org/1999/xlink" xlink:title="Standard length" xlink:type="simple">SL</abbrev>, same data as holotype; <abbrev xmlns:xlink="http://www.w3.org/1999/xlink" content-type="institution" xlink:title="Zoological Museum of Shiraz University, Collection of Biology Department, Shiraz" xlink:type="simple">ZM-CBSU</abbrev> 2012-1, 3 specimens, 83.9−89.7 mm <abbrev xmlns:xlink="http://www.w3.org/1999/xlink" xlink:title="Standard length" xlink:type="simple">SL</abbrev>, same data as holotype, <named-content xmlns:xlink="http://www.w3.org/1999/xlink" content-type="date" xlink:type="simple">06 July 2012</named-content>, coll. S. Eagderi.</p></tp:treatment-sec><tp:treatment-sec sec-type="Diagnosis"><title>Diagnosis.</title><p>
            <italic><tp:taxon-name><tp:taxon-name-part taxon-name-part-type="genus">Alburnoides</tp:taxon-name-part> <tp:taxon-name-part taxon-name-part-type="species">damghani</tp:taxon-name-part></tp:taxon-name></italic> sp. n. is distinguished by having a combination of character states which includes a weakly-developed, variably-scaled, ventral keel from completely scaleless to completely scaled; a stout short snout with tip of the mouth cleft on a level with the lower margin of the pupil or lower; a small eye (eye horizontal diameter slightly to markedly less than interorbital width); commonly 8½ branched dorsal-fin rays; commonly 11−12½, branched anal-fin rays; 40−46(47) total lateral-line scales (40-46 scales to posterior margin of the hypurals); 2.5–4.2 and 2.5-4.1 pharyngeal teeth; 6−8 total gill rakers in outer row on first left arch; 39−41, commonly 40, total vertebrae; 12−14, commonly 13, predorsal vertebrae; abdominal vertebral region most commonly equal to or longer than caudal region (vertebral formulae 20+20 and 21+19).</p></tp:treatment-sec><tp:treatment-sec sec-type="Description"><title>Description.</title><p>
            <italic>Description of holotype</italic> (Fig. <xref ref-type="fig" rid="F3">3</xref>). The caudal-fin lobes are rounded and the fin is shallowly forked. A ventral keel between the pelvics and the anal fin is scaleless for 1/3 of the length in front of the anus. There is a pelvic axillary scale and scales extend over the proximal bases of the anal fin forming a sheath. The upper body profile is convex, similar to the lower profile. The body is relatively thick and the caudal peduncle short and deep (its depth enters the length 1.7 times).</p><fig id="F3" position="float" orientation="portrait"><label>Figure 3.</label><caption><p>
          <italic><tp:taxon-name><tp:taxon-name-part taxon-name-part-type="genus">Alburnoides</tp:taxon-name-part> <tp:taxon-name-part taxon-name-part-type="species">damghani</tp:taxon-name-part></tp:taxon-name></italic> sp. n., <abbrev xmlns:xlink="http://www.w3.org/1999/xlink" content-type="institution" xlink:title="Canadian Museum of Nature, Ottawa" xlink:type="simple">CMNFI</abbrev> 2015-0091, holotype, female, 67.0 mm <abbrev xmlns:xlink="http://www.w3.org/1999/xlink" xlink:title="Standard length" xlink:type="simple">SL</abbrev>; Iran, Semnan Prov., Cheshmeh Ali, Damghan River tributary.</p></caption><graphic xmlns:xlink="http://www.w3.org/1999/xlink" xlink:href="zookeys-579-157-g003.jpg" position="float" orientation="portrait" xlink:type="simple" id="oo_84569.jpg"/></fig><p>The eye is small, its horizontal diameter enters interorbital width 1.2 times. The snout is short and stout, its length only slightly exceeds the eye diameter. The upper jaw slightly projects over the lower jaw. The mouth is small, terminal, the mouth cleft is slightly curved, and the tip of the mouth cleft is on a level with the lower margin of the pupil. The posterior end of the lower jaw is on a vertical with the anterior margin of the pupil. The body depth enters <abbrev xmlns:xlink="http://www.w3.org/1999/xlink" xlink:title="Standard length" xlink:type="simple">SL</abbrev> 3.2 times, <abbrev xmlns:xlink="http://www.w3.org/1999/xlink" xlink:title="lateral head length" xlink:type="simple">HL</abbrev> enters 3.7, predorsal length 1.8, caudal peduncle depth 7.7, caudal peduncle length 4.7, length of longest dorsal fin ray 4.4, and length of longest anal-fin ray to scale sheath 6.6. Eye horizontal diameter enters <abbrev xmlns:xlink="http://www.w3.org/1999/xlink" xlink:title="lateral head length" xlink:type="simple">HL</abbrev> 3.9 times, snout length enters 3.4, and interorbital width 3.2. Pectoral-fin length enters pectoral-fin origin to pelvic-fin origin distance 1.2 times and pelvic-fin length enters pelvic-fin origin to anal-fin origin distance 1.1 times.</p><p>Dorsal-fin rays are 4 unbranched and 8½ branched, anal fin rays are 3 unbranched and 12½ branched, pectoral-fin branched rays are 13, and pelvic-fin branched rays are 7. The anal-fin origin is on a vertical from the posterior end of the dorsal-fin base. <!--PageBreak-->Total lateral-line scales number 46 and those to posterior margin of hypurals 44, scales around caudal peduncle 17, scales above lateral line to dorsal fin origin are 9, scales below lateral line to anal-fin origin are 4, scales below lateral line to pelvic-fin origin are 4, and midline predorsal scales are 27. Pharyngeal teeth 2.5-4.2. Gill rakers number <!--PageBreak-->6, they are short and stubby, the longest touching the adjacent one when appressed. Total vertebrae number 40 (abdominal vertebrae 20, caudal vertebrae 20). Predorsal vertebrae number 13.</p><p>The peritoneum is silvery with fine melanophores. The lateral line is clearly delineated by darker pigment above and below, but this is obscured on the caudal peduncle by the flank stripe. Some pigment on flank scales above the lateral line give the impression of stripes. A mid-flank stripe is evident, darkest on the caudal peduncle. The back and top of the head are dark, the belly is light with almost no melanophores. Melanophores are dense dorsally on the flank becoming progressively less ventrally. All fins have melanophores lining the rays, and the dorsal, anal and caudal fins have melanophores on the membranes, with very few melanophores on the pectoral- and pelvic-fin membranes. The unbranched pectoral-fin ray is lined with melanophores on its inner margin.</p><p>
            <italic>Description of paratypes.</italic> General appearance of body is shown in Figures <xref ref-type="fig" rid="F2">2</xref>–<xref ref-type="fig" rid="F4">4</xref> and morphometric data are given in Table <xref ref-type="table" rid="T3">3</xref>. Body compressed but thick, upper body profile clearly convex, similar to the lower profile. The eye is small, always less than interorbital width (eye horizontal diameter enters interorbital width 1.1−1.4 times). Snout short and stout, only slightly pointed, snout length about equal to eye horizontal diameter. Mouth short, posterior end of upper jaw commonly in front of vertical with anterior margin of eye, posterior end of lower jaw on about vertical with anterior margin of pupil. Mouth terminal, but mouth cleft more or less markedly curved and tip of mouth cleft is on or below a level from lower margin of the pupil. Upper jaw slightly produced over lower jaw in most specimens, especially larger-sized. Ventral keel between pelvic and anal fin not sharp and weakly pronounced, variably scaled (examined in 24 paratypes): completely scaleless (in 7 specimens), scaleless along 3/4 (4 specimens), 2/3 (4 specimens), 1/2 (5 specimens), 1/4 (2 specimens), 1/5 (1 specimen) of keel length in front of the anus or completely scaled (1 specimen). Pelvic axillary scale present extending over the proximal base of the anal fin. Caudal fin shallowly forked with rounded lobes. Anal-fin origin at the vertical of the posterior end of the dorsal fin base (Fig. <xref ref-type="fig" rid="F5">5</xref>) or in front of it (Fig. <xref ref-type="fig" rid="F4">4</xref>). The dorsal-fin outer margin is truncate to slightly convex and the anal-fin outer margin is slightly concave. For measurement and ratios see Table <xref ref-type="table" rid="T4">4</xref>.</p><fig id="F4" position="float" orientation="portrait"><label>Figure 4.</label><caption><p>
          <italic><tp:taxon-name><tp:taxon-name-part taxon-name-part-type="genus">Alburnoides</tp:taxon-name-part> <tp:taxon-name-part taxon-name-part-type="species">damghani</tp:taxon-name-part></tp:taxon-name></italic> sp. n., paratypes <abbrev xmlns:xlink="http://www.w3.org/1999/xlink" content-type="institution" xlink:title="Canadian Museum of Nature, Ottawa" xlink:type="simple">CMNFI</abbrev> 2015-0091A, a, 67.6 mm <abbrev xmlns:xlink="http://www.w3.org/1999/xlink" xlink:title="Standard length" xlink:type="simple">SL</abbrev>, b, 60.5 mm <abbrev xmlns:xlink="http://www.w3.org/1999/xlink" xlink:title="Standard length" xlink:type="simple">SL</abbrev>, Iran, Semnan Prov., Cheshmeh Ali, Damghan River tributary.</p></caption><graphic xmlns:xlink="http://www.w3.org/1999/xlink" xlink:href="zookeys-579-157-g004.jpg" position="float" orientation="portrait" xlink:type="simple" id="oo_84570.jpg"/></fig><fig id="F5" position="float" orientation="portrait"><label>Figure 5.</label><caption><p>Live specimen of <italic><tp:taxon-name><tp:taxon-name-part taxon-name-part-type="genus">Alburnoides</tp:taxon-name-part> <tp:taxon-name-part taxon-name-part-type="species">damghani</tp:taxon-name-part></tp:taxon-name></italic> sp. n., Iran, Semnan Prov., Cheshmeh Ali, Damghan River tributary.</p></caption><graphic xmlns:xlink="http://www.w3.org/1999/xlink" xlink:href="zookeys-579-157-g005.jpg" position="float" orientation="portrait" xlink:type="simple" id="oo_84571.jpg"/></fig><table-wrap id="T4" position="float" orientation="portrait"><label>Table 4.</label><caption><p>Morphometric data for the holotype of <italic><tp:taxon-name><tp:taxon-name-part taxon-name-part-type="genus">Alburnoides</tp:taxon-name-part> <tp:taxon-name-part taxon-name-part-type="species">damghani</tp:taxon-name-part></tp:taxon-name></italic> (<abbrev xmlns:xlink="http://www.w3.org/1999/xlink" content-type="institution" xlink:title="Canadian Museum of Nature, Ottawa" xlink:type="simple">CMNFI</abbrev> 2015-0091) and paratypes (<abbrev xmlns:xlink="http://www.w3.org/1999/xlink" content-type="institution" xlink:title="Canadian Museum of Nature, Ottawa" xlink:type="simple">CMNFI</abbrev> 2015-0091A, n=24). Holotype data is included in the range and mean values.</p></caption><table id="TID0EV5CI" rules="all"><tbody><tr><th rowspan="1" colspan="1">Character</th><th rowspan="1" colspan="1">Holotype</th><th rowspan="1" colspan="1">Min</th><th rowspan="1" colspan="1">Max</th><th rowspan="1" colspan="1">Mean</th><th rowspan="1" colspan="1">SD</th></tr><tr><td rowspan="1" colspan="1">
                    <abbrev xmlns:xlink="http://www.w3.org/1999/xlink" xlink:title="Standard length" xlink:type="simple">SL</abbrev>, mm</td><td rowspan="1" colspan="1">67.0</td><td rowspan="1" colspan="1">54.6</td><td rowspan="1" colspan="1">84.4</td><td rowspan="1" colspan="1"/><td rowspan="1" colspan="1"/></tr><tr><td rowspan="1" colspan="1">Body depth at dorsal-fin origin (% <abbrev xmlns:xlink="http://www.w3.org/1999/xlink" xlink:title="Standard length" xlink:type="simple">SL</abbrev>)</td><td rowspan="1" colspan="1">30.9</td><td rowspan="1" colspan="1">28.9</td><td rowspan="1" colspan="1">33.3</td><td rowspan="1" colspan="1">31.14</td><td rowspan="1" colspan="1">1.16</td></tr><tr><td rowspan="1" colspan="1">Depth of caudal peduncle (% <abbrev xmlns:xlink="http://www.w3.org/1999/xlink" xlink:title="Standard length" xlink:type="simple">SL</abbrev>)</td><td rowspan="1" colspan="1">12.9</td><td rowspan="1" colspan="1">12.0</td><td rowspan="1" colspan="1">14.1</td><td rowspan="1" colspan="1">13.01</td><td rowspan="1" colspan="1">0.51</td></tr><tr><td rowspan="1" colspan="1">Depth of caudal peduncle (% length of caudal peduncle)</td><td rowspan="1" colspan="1">60.6</td><td rowspan="1" colspan="1">57.3</td><td rowspan="1" colspan="1">68.1</td><td rowspan="1" colspan="1">63.10</td><td rowspan="1" colspan="1">2.91</td></tr><tr><td rowspan="1" colspan="1">Body width at dorsal-fin origin (% <abbrev xmlns:xlink="http://www.w3.org/1999/xlink" xlink:title="Standard length" xlink:type="simple">SL</abbrev>)</td><td rowspan="1" colspan="1">12.5</td><td rowspan="1" colspan="1">12.3</td><td rowspan="1" colspan="1">15.9</td><td rowspan="1" colspan="1">14.32</td><td rowspan="1" colspan="1">1.01</td></tr><tr><td rowspan="1" colspan="1">Caudal peduncle width (% <abbrev xmlns:xlink="http://www.w3.org/1999/xlink" xlink:title="Standard length" xlink:type="simple">SL</abbrev>)</td><td rowspan="1" colspan="1">4.6</td><td rowspan="1" colspan="1">3.9</td><td rowspan="1" colspan="1">5.6</td><td rowspan="1" colspan="1">4.66</td><td rowspan="1" colspan="1">0.42</td></tr><tr><td rowspan="1" colspan="1">Predorsal length (% <abbrev xmlns:xlink="http://www.w3.org/1999/xlink" xlink:title="Standard length" xlink:type="simple">SL</abbrev>)</td><td rowspan="1" colspan="1">54.9</td><td rowspan="1" colspan="1">53.0</td><td rowspan="1" colspan="1">57.1</td><td rowspan="1" colspan="1">55.12</td><td rowspan="1" colspan="1">1.23</td></tr><tr><td rowspan="1" colspan="1">Postdorsal length (% <abbrev xmlns:xlink="http://www.w3.org/1999/xlink" xlink:title="Standard length" xlink:type="simple">SL</abbrev>)</td><td rowspan="1" colspan="1">35.4</td><td rowspan="1" colspan="1">33.2</td><td rowspan="1" colspan="1">40.2</td><td rowspan="1" colspan="1">35.34</td><td rowspan="1" colspan="1">1.64</td></tr><tr><td rowspan="1" colspan="1">Prepelvic length (% <abbrev xmlns:xlink="http://www.w3.org/1999/xlink" xlink:title="Standard length" xlink:type="simple">SL</abbrev>)</td><td rowspan="1" colspan="1">49.1</td><td rowspan="1" colspan="1">45.9</td><td rowspan="1" colspan="1">53.2</td><td rowspan="1" colspan="1">49.15</td><td rowspan="1" colspan="1">1.44</td></tr><tr><td rowspan="1" colspan="1">Preanal length (% <abbrev xmlns:xlink="http://www.w3.org/1999/xlink" xlink:title="Standard length" xlink:type="simple">SL</abbrev>)</td><td rowspan="1" colspan="1">66.3</td><td rowspan="1" colspan="1">62.9</td><td rowspan="1" colspan="1">69.7</td><td rowspan="1" colspan="1">66.38</td><td rowspan="1" colspan="1">1.52</td></tr><tr><td rowspan="1" colspan="1">Pectoral – pelvic-fin origin length (% <abbrev xmlns:xlink="http://www.w3.org/1999/xlink" xlink:title="Standard length" xlink:type="simple">SL</abbrev>)</td><td rowspan="1" colspan="1">23.6</td><td rowspan="1" colspan="1">21.4</td><td rowspan="1" colspan="1">27.2</td><td rowspan="1" colspan="1">23.85</td><td rowspan="1" colspan="1">1.49</td></tr><tr><td rowspan="1" colspan="1">Pelvic – anal-fin origin length (% <abbrev xmlns:xlink="http://www.w3.org/1999/xlink" xlink:title="Standard length" xlink:type="simple">SL</abbrev>)</td><td rowspan="1" colspan="1">19.6</td><td rowspan="1" colspan="1">16.6</td><td rowspan="1" colspan="1">20.6</td><td rowspan="1" colspan="1">18.37</td><td rowspan="1" colspan="1">1.11</td></tr><tr><td rowspan="1" colspan="1">Length of caudal peduncle (% <abbrev xmlns:xlink="http://www.w3.org/1999/xlink" xlink:title="Standard length" xlink:type="simple">SL</abbrev>)</td><td rowspan="1" colspan="1">21.4</td><td rowspan="1" colspan="1">19.0</td><td rowspan="1" colspan="1">22.4</td><td rowspan="1" colspan="1">20.64</td><td rowspan="1" colspan="1">0.85</td></tr><tr><td rowspan="1" colspan="1">Dorsal-fin base length (% <abbrev xmlns:xlink="http://www.w3.org/1999/xlink" xlink:title="Standard length" xlink:type="simple">SL</abbrev>)</td><td rowspan="1" colspan="1">14.0</td><td rowspan="1" colspan="1">11.6</td><td rowspan="1" colspan="1">19.7</td><td rowspan="1" colspan="1">13.71</td><td rowspan="1" colspan="1">1.57</td></tr><tr><td rowspan="1" colspan="1">Dorsal fin depth (% <abbrev xmlns:xlink="http://www.w3.org/1999/xlink" xlink:title="Standard length" xlink:type="simple">SL</abbrev>)</td><td rowspan="1" colspan="1">22.5</td><td rowspan="1" colspan="1">18.3</td><td rowspan="1" colspan="1">23.9</td><td rowspan="1" colspan="1">20.93</td><td rowspan="1" colspan="1">1.29</td></tr><tr><td rowspan="1" colspan="1">Anal-fin base length (% <abbrev xmlns:xlink="http://www.w3.org/1999/xlink" xlink:title="Standard length" xlink:type="simple">SL</abbrev>)</td><td rowspan="1" colspan="1">17.1</td><td rowspan="1" colspan="1">14.7</td><td rowspan="1" colspan="1">19.5</td><td rowspan="1" colspan="1">17.45</td><td rowspan="1" colspan="1">1.42</td></tr><tr><td rowspan="1" colspan="1">Anal fin depth (% <abbrev xmlns:xlink="http://www.w3.org/1999/xlink" xlink:title="Standard length" xlink:type="simple">SL</abbrev>)</td><td rowspan="1" colspan="1">15.0</td><td rowspan="1" colspan="1">12.3</td><td rowspan="1" colspan="1">15.2</td><td rowspan="1" colspan="1">13.74</td><td rowspan="1" colspan="1">0.90</td></tr><tr><td rowspan="1" colspan="1">Pectoral-fin length (% <abbrev xmlns:xlink="http://www.w3.org/1999/xlink" xlink:title="Standard length" xlink:type="simple">SL</abbrev>)</td><td rowspan="1" colspan="1">19.9</td><td rowspan="1" colspan="1">17.7</td><td rowspan="1" colspan="1">21.5</td><td rowspan="1" colspan="1">19.66</td><td rowspan="1" colspan="1">1.00</td></tr><tr><td rowspan="1" colspan="1">Pelvic-fin length (% <abbrev xmlns:xlink="http://www.w3.org/1999/xlink" xlink:title="Standard length" xlink:type="simple">SL</abbrev>)</td><td rowspan="1" colspan="1">17.1</td><td rowspan="1" colspan="1">13.3</td><td rowspan="1" colspan="1">18.7</td><td rowspan="1" colspan="1">16.39</td><td rowspan="1" colspan="1">1.17</td></tr><tr><td rowspan="1" colspan="1">Head length (% <abbrev xmlns:xlink="http://www.w3.org/1999/xlink" xlink:title="Standard length" xlink:type="simple">SL</abbrev>)</td><td rowspan="1" colspan="1">27.2</td><td rowspan="1" colspan="1">24.5</td><td rowspan="1" colspan="1">28.1</td><td rowspan="1" colspan="1">26.74</td><td rowspan="1" colspan="1">0.88</td></tr><tr><td rowspan="1" colspan="1">Head length (% body depth)</td><td rowspan="1" colspan="1">87.9</td><td rowspan="1" colspan="1">77.6</td><td rowspan="1" colspan="1">92.4</td><td rowspan="1" colspan="1">85.96</td><td rowspan="1" colspan="1">3.54</td></tr><tr><td rowspan="1" colspan="1">Head depth at nape (% <abbrev xmlns:xlink="http://www.w3.org/1999/xlink" xlink:title="Standard length" xlink:type="simple">SL</abbrev>)</td><td rowspan="1" colspan="1">21.1</td><td rowspan="1" colspan="1">19.0</td><td rowspan="1" colspan="1">22.5</td><td rowspan="1" colspan="1">21.07</td><td rowspan="1" colspan="1">0.96</td></tr><tr><td rowspan="1" colspan="1">Head depth at nape (% <abbrev xmlns:xlink="http://www.w3.org/1999/xlink" xlink:title="lateral head length" xlink:type="simple">HL</abbrev>)</td><td rowspan="1" colspan="1">77.8</td><td rowspan="1" colspan="1">73.6</td><td rowspan="1" colspan="1">83.7</td><td rowspan="1" colspan="1">78.83</td><td rowspan="1" colspan="1">2.79</td></tr><tr><td rowspan="1" colspan="1">Head depth through eye (% <abbrev xmlns:xlink="http://www.w3.org/1999/xlink" xlink:title="lateral head length" xlink:type="simple">HL</abbrev>)</td><td rowspan="1" colspan="1">54.9</td><td rowspan="1" colspan="1">52.5</td><td rowspan="1" colspan="1">66.4</td><td rowspan="1" colspan="1">57.71</td><td rowspan="1" colspan="1">3.16</td></tr><tr><td rowspan="1" colspan="1">Maximum head width (% <abbrev xmlns:xlink="http://www.w3.org/1999/xlink" xlink:title="Standard length" xlink:type="simple">SL</abbrev>)</td><td rowspan="1" colspan="1">13.3</td><td rowspan="1" colspan="1">12.2</td><td rowspan="1" colspan="1">14.9</td><td rowspan="1" colspan="1">13.68</td><td rowspan="1" colspan="1">0.61</td></tr><tr><td rowspan="1" colspan="1">Maximum head width (% <abbrev xmlns:xlink="http://www.w3.org/1999/xlink" xlink:title="lateral head length" xlink:type="simple">HL</abbrev>)</td><td rowspan="1" colspan="1">49.0</td><td rowspan="1" colspan="1">48.4</td><td rowspan="1" colspan="1">56.5</td><td rowspan="1" colspan="1">51.21</td><td rowspan="1" colspan="1">2.27</td></tr><tr><td rowspan="1" colspan="1">Snout length (% <abbrev xmlns:xlink="http://www.w3.org/1999/xlink" xlink:title="Standard length" xlink:type="simple">SL</abbrev>)</td><td rowspan="1" colspan="1">7.8</td><td rowspan="1" colspan="1">6.5</td><td rowspan="1" colspan="1">7.9</td><td rowspan="1" colspan="1">7.33</td><td rowspan="1" colspan="1">0.35</td></tr><tr><td rowspan="1" colspan="1">Snout length (% <abbrev xmlns:xlink="http://www.w3.org/1999/xlink" xlink:title="lateral head length" xlink:type="simple">HL</abbrev>)</td><td rowspan="1" colspan="1">28.9</td><td rowspan="1" colspan="1">24.4</td><td rowspan="1" colspan="1">29.3</td><td rowspan="1" colspan="1">27.42</td><td rowspan="1" colspan="1">1.11</td></tr><tr><td rowspan="1" colspan="1">Eye horizontal diameter (% <abbrev xmlns:xlink="http://www.w3.org/1999/xlink" xlink:title="Standard length" xlink:type="simple">SL</abbrev>)</td><td rowspan="1" colspan="1">6.9</td><td rowspan="1" colspan="1">6.5</td><td rowspan="1" colspan="1">7.9</td><td rowspan="1" colspan="1">7.04</td><td rowspan="1" colspan="1">0.38</td></tr><tr><td rowspan="1" colspan="1">Eye horizontal diameter (% <abbrev xmlns:xlink="http://www.w3.org/1999/xlink" xlink:title="lateral head length" xlink:type="simple">HL</abbrev>)</td><td rowspan="1" colspan="1">25.5</td><td rowspan="1" colspan="1">23.5</td><td rowspan="1" colspan="1">28.2</td><td rowspan="1" colspan="1">26.35</td><td rowspan="1" colspan="1">1.36</td></tr><tr><td rowspan="1" colspan="1">Eye horizontal diameter (% interorbital width)</td><td rowspan="1" colspan="1">81.6</td><td rowspan="1" colspan="1">71.3</td><td rowspan="1" colspan="1">87.8</td><td rowspan="1" colspan="1">78.22</td><td rowspan="1" colspan="1">4.40</td></tr><tr><td rowspan="1" colspan="1">Postorbital distance (% <abbrev xmlns:xlink="http://www.w3.org/1999/xlink" xlink:title="lateral head length" xlink:type="simple">HL</abbrev>)</td><td rowspan="1" colspan="1">47.8</td><td rowspan="1" colspan="1">47.8</td><td rowspan="1" colspan="1">53.6</td><td rowspan="1" colspan="1">50.81</td><td rowspan="1" colspan="1">1.68</td></tr><tr><td rowspan="1" colspan="1">Interorbital width (% <abbrev xmlns:xlink="http://www.w3.org/1999/xlink" xlink:title="Standard length" xlink:type="simple">SL</abbrev>)</td><td rowspan="1" colspan="1">8.5</td><td rowspan="1" colspan="1">7.8</td><td rowspan="1" colspan="1">9.7</td><td rowspan="1" colspan="1">9.02</td><td rowspan="1" colspan="1">0.49</td></tr><tr><td rowspan="1" colspan="1">Interorbital width (% <abbrev xmlns:xlink="http://www.w3.org/1999/xlink" xlink:title="lateral head length" xlink:type="simple">HL</abbrev>)</td><td rowspan="1" colspan="1">31.3</td><td rowspan="1" colspan="1">31.3</td><td rowspan="1" colspan="1">36.2</td><td rowspan="1" colspan="1">33.72</td><td rowspan="1" colspan="1">1.44</td></tr><tr><td rowspan="1" colspan="1">Length of upper jaw (% <abbrev xmlns:xlink="http://www.w3.org/1999/xlink" xlink:title="lateral head length" xlink:type="simple">HL</abbrev>)</td><td rowspan="1" colspan="1">28.1</td><td rowspan="1" colspan="1">28.1</td><td rowspan="1" colspan="1">35.3</td><td rowspan="1" colspan="1">31.81</td><td rowspan="1" colspan="1">1.65</td></tr><tr><td rowspan="1" colspan="1">Length of upper jaw (% <abbrev xmlns:xlink="http://www.w3.org/1999/xlink" xlink:title="Standard length" xlink:type="simple">SL</abbrev>)</td><td rowspan="1" colspan="1">7.6</td><td rowspan="1" colspan="1">7.5</td><td rowspan="1" colspan="1">9.8</td><td rowspan="1" colspan="1">8.51</td><td rowspan="1" colspan="1">0.54</td></tr><tr><td rowspan="1" colspan="1">Length of lower jaw (% <abbrev xmlns:xlink="http://www.w3.org/1999/xlink" xlink:title="Standard length" xlink:type="simple">SL</abbrev>)</td><td rowspan="1" colspan="1">11.2</td><td rowspan="1" colspan="1">9.7</td><td rowspan="1" colspan="1">12.4</td><td rowspan="1" colspan="1">10.99</td><td rowspan="1" colspan="1">0.64</td></tr><tr><td rowspan="1" colspan="1">Length of lower jaw (% <abbrev xmlns:xlink="http://www.w3.org/1999/xlink" xlink:title="lateral head length" xlink:type="simple">HL</abbrev>)</td><td rowspan="1" colspan="1">41.2</td><td rowspan="1" colspan="1">37.4</td><td rowspan="1" colspan="1">44.6</td><td rowspan="1" colspan="1">41.10</td><td rowspan="1" colspan="1">1.70</td></tr><tr><td rowspan="1" colspan="1">Length of lower jaw (% interorbital width)</td><td rowspan="1" colspan="1">131.6</td><td rowspan="1" colspan="1">109.8</td><td rowspan="1" colspan="1">142.8</td><td rowspan="1" colspan="1">122.09</td><td rowspan="1" colspan="1">7.29</td></tr><tr><td rowspan="1" colspan="1">Length of lower jaw (% depth of operculum)</td><td rowspan="1" colspan="1">94.3</td><td rowspan="1" colspan="1">90.7</td><td rowspan="1" colspan="1">104.3</td><td rowspan="1" colspan="1">96.87</td><td rowspan="1" colspan="1">4.31</td></tr><tr><td rowspan="1" colspan="1">Depth of operculum (% <abbrev xmlns:xlink="http://www.w3.org/1999/xlink" xlink:title="lateral head length" xlink:type="simple">HL</abbrev>)</td><td rowspan="1" colspan="1">43.7</td><td rowspan="1" colspan="1">38.5</td><td rowspan="1" colspan="1">46.3</td><td rowspan="1" colspan="1">42.47</td><td rowspan="1" colspan="1">1.82</td></tr><tr><td rowspan="1" colspan="1">
              <bold>Ratios</bold>
            </td><td rowspan="1" colspan="1"/><td rowspan="1" colspan="1"/><td rowspan="1" colspan="1"/><td rowspan="1" colspan="1"/><td rowspan="1" colspan="1"/></tr><tr><td rowspan="1" colspan="1">Interorbital width/eye horizontal diameter</td><td rowspan="1" colspan="1">1.2</td><td rowspan="1" colspan="1">1.1</td><td rowspan="1" colspan="1">1.4</td><td rowspan="1" colspan="1">1.28</td><td rowspan="1" colspan="1">0.07</td></tr><tr><td rowspan="1" colspan="1">Snout length/eye horizontal diameter</td><td rowspan="1" colspan="1">1.1</td><td rowspan="1" colspan="1">1.0</td><td rowspan="1" colspan="1">1.1</td><td rowspan="1" colspan="1">1.04</td><td rowspan="1" colspan="1">0.05</td></tr><tr><td rowspan="1" colspan="1">Head depth at nape/eye horizontal diameter</td><td rowspan="1" colspan="1">3.0</td><td rowspan="1" colspan="1">2.8</td><td rowspan="1" colspan="1">3.2</td><td rowspan="1" colspan="1">3.00</td><td rowspan="1" colspan="1">0.13</td></tr><tr><td rowspan="1" colspan="1">Head length/caudal peduncle depth</td><td rowspan="1" colspan="1">2.1</td><td rowspan="1" colspan="1">1.9</td><td rowspan="1" colspan="1">2.3</td><td rowspan="1" colspan="1">2.06</td><td rowspan="1" colspan="1">0.08</td></tr><tr><td rowspan="1" colspan="1">Length of caudal peduncle/caudal peduncle depth</td><td rowspan="1" colspan="1">1.6</td><td rowspan="1" colspan="1">1.5</td><td rowspan="1" colspan="1">1.7</td><td rowspan="1" colspan="1">1.59</td><td rowspan="1" colspan="1">0.07</td></tr><tr><td rowspan="1" colspan="1">Length of lower jaw/caudal peduncle depth</td><td rowspan="1" colspan="1">0.9</td><td rowspan="1" colspan="1">0.8</td><td rowspan="1" colspan="1">1.0</td><td rowspan="1" colspan="1">0.85</td><td rowspan="1" colspan="1">0.05</td></tr><tr><td rowspan="1" colspan="1">Pectoral-fin length/pectoral – pelvic-fin origin distance</td><td rowspan="1" colspan="1">0.8</td><td rowspan="1" colspan="1">0.7</td><td rowspan="1" colspan="1">1.0</td><td rowspan="1" colspan="1">0.83</td><td rowspan="1" colspan="1">0.08</td></tr><tr><td rowspan="1" colspan="1">Predorsal length/head length</td><td rowspan="1" colspan="1">2.0</td><td rowspan="1" colspan="1">1.9</td><td rowspan="1" colspan="1">2.2</td><td rowspan="1" colspan="1">2.06</td><td rowspan="1" colspan="1">0.07</td></tr></tbody></table></table-wrap><p>In 24 paratypes (<abbrev xmlns:xlink="http://www.w3.org/1999/xlink" content-type="institution" xlink:title="Canadian Museum of Nature, Ottawa" xlink:type="simple">CMNFI</abbrev> 2015-0091): the lateral line is complete with 1 or 2 unpored scales at the posterior end of the lateral series, total lateral-line scales 40 (1), 41 (1), 42 (4), 43 (3), 44 (7), 45 (3), 46 (2) or 47 (1), lateral-line scales to the margin of hypurals 40 (2), 41 (3), 42 (7), 43 (5), 44 (1), 45 (3) or 46 (1), total gill rakers in the outer row on first left arch number 6 (5), 7 (16) or 8 (3), gill rakers are rather thick, short and widely spaced, not touching the adjacent raker base when appressed, pharyngeal tooth counts are 2.5-4.2 in 19 specimens from 25 examined and 2.5-4.1 in 5 specimens. The general topography of cephalic sensory canals and numbers of pores is typical of most <italic><tp:taxon-name><tp:taxon-name-part taxon-name-part-type="genus">Alburnoides</tp:taxon-name-part></tp:taxon-name></italic> (e.g., <xref ref-type="bibr" rid="B7">Coad and Bogutskaya 2009</xref>). The supraorbital canal is not lengthened in its posterior section and has 8-10, commonly 9 pores with 2−4, commonly 3, and 5−7, commonly 6, canal openings on the nasal and frontal bones, respectively. The infraorbital canal has 13−17, commonly 14−15, pores with 4 (rarely <!--PageBreak--><!--PageBreak-->3 or 5) canal openings on the first infraorbital. The preopercular-mandibular canal is complete, with 13-17, modally 14-16, pores and commonly 5 or 6 and 8 or 9 canal openings on the dentary and preoperculum, respectively. The supratemporal canal is complete, with 5 (rarely 6 or 7) pores.</p><p>In 39 paratypes (<abbrev xmlns:xlink="http://www.w3.org/1999/xlink" content-type="institution" xlink:title="Canadian Museum of Nature, Ottawa" xlink:type="simple">CMNFI</abbrev> 2015-0091 and <abbrev xmlns:xlink="http://www.w3.org/1999/xlink" content-type="institution" xlink:title="Zoological Museum of Shiraz University, Collection of Biology Department, Shiraz" xlink:type="simple">ZM-CBSU</abbrev> 2011-1): dorsal-fin unbranched rays 3 or 4 (in 4 specimens only), branched dorsal-fin rays 7½ (5), 8½ (33) or 9½ (1) (mean 7.9 [without ½], sd 0.5). Anal-fin unbranched rays 3, branched anal-fin rays 10½ (2), 11½ (11), 12½ (20) or 13½ (6) (11.8 [without ½], sd 0.8). Total vertebrae number 39 (4), 40 (28) or 41 (7) (40.1, 0.5). Predorsal vertebrae number 12 (5), 13 (26) or 14 (8) (13.1, 0.6). Abdominal vertebrae number 20 (31) or 21 (8) (20.2, 0.4). Caudal vertebrae number 19 (8), 20 (28) or 21 (4) (19.9, 0.5). The vertebral formulae are 20+20 (in 24 specimens, Fig. <xref ref-type="fig" rid="F6">6</xref>), 21+19 (5), 20+21 (4), 20+19 (3), 21+20 (3), 20+19 (1) or 19+20 (1). Thus, the caudal vertebral region most commonly is equal to the abdominal region (in 23 paratypes) or longer than the latter (in 11), the difference between abdominal and caudal counts being +2 (5), +1 (6), 0 (23) or –1 (5).</p><fig id="F6" position="float" orientation="portrait"><label>Figure 6.</label><caption><p>
          <italic><tp:taxon-name><tp:taxon-name-part taxon-name-part-type="genus">Alburnoides</tp:taxon-name-part> <tp:taxon-name-part taxon-name-part-type="species">damghani</tp:taxon-name-part></tp:taxon-name></italic> sp. n., radiograph of a paratype (<abbrev xmlns:xlink="http://www.w3.org/1999/xlink" content-type="institution" xlink:title="Zoological Museum of Shiraz University, Collection of Biology Department, Shiraz" xlink:type="simple">ZM-CBSU</abbrev> 2011-1) showing 20+20 vertebral formula.</p></caption><graphic xmlns:xlink="http://www.w3.org/1999/xlink" xlink:href="zookeys-579-157-g006.jpg" position="float" orientation="portrait" xlink:type="simple" id="oo_84572.jpg"/></fig><p>Mature males bear tubercles on the unbranched and branched fin rays, in a single row branching into two distally on the branched rays. These are most prominent on the <!--PageBreak-->pectoral, pelvic and anal fins. Tubercles line scale margins in a single row of up to six tubercles, in particular over the anal fin and on the lower caudal peduncle. Scales below the dorsal fin are also lined with tubercles but to a much lesser extent than those above the anal fin. Flank scales generally may bear tubercles but many do not and anterior flank scales may have only a single tubercle. Minute tubercles are present on the dorsal and upper head surface.</p></tp:treatment-sec><tp:treatment-sec sec-type="Coloration of live specimen"><title>Coloration of live specimen.</title><p>Pigmentation consists of a darker back fading to a silvery white belly, three to four rows of large dark spots above lateral line starting from posterior part of operculum to posterior level of anal fin, continuing with two rows behind anal fin to base of caudal fin, small black spots on the operculum, behind and below the eye, smaller and less dark spots between the eye and upper jaw, a lateral line demarcated by pigment above and below it (the typical “stitched” pattern in many <italic><tp:taxon-name><tp:taxon-name-part taxon-name-part-type="genus">Alburnoides</tp:taxon-name-part></tp:taxon-name></italic> species), base of anal, pelvic, pectoral and dorsal fins almost reddish-orange, caudal-fin base pale or faint yellow. Posterior free margin of dorsal, anal, caudal and pelvic fins whitish hyaline, faint pigmentation on the caudal-fin centre branching distally to follow the inner margins of the fin fork, and fine pigmentation on the proximal part of dorsal- and anal-fin rays, darker in dorsal-fin rays (Figs <xref ref-type="fig" rid="F3">3</xref>, <xref ref-type="fig" rid="F4">4</xref>).</p></tp:treatment-sec><tp:treatment-sec sec-type="Etymology"><title>Etymology.</title><p>The species name links to the type locality, Damghan (Cheshmeh Ali, Damghan River tributary). Proposed common name: Damghan riffle minnow, Mahi-e-Khayateh-e-Damghan (Farsi).</p></tp:treatment-sec><tp:treatment-sec sec-type="Distribution and conservation"><title>Distribution and conservation.</title><p>
            <italic><tp:taxon-name><tp:taxon-name-part taxon-name-part-type="genus">Alburnoides</tp:taxon-name-part> <tp:taxon-name-part taxon-name-part-type="species">damghani</tp:taxon-name-part></tp:taxon-name></italic> sp. n. has only been collected from its type locality, Cheshmeh Ali in the Damghan River system, north Dasht-e Kavir Basin (N-Iran) (Fig. <xref ref-type="fig" rid="F1">1</xref>). <italic><tp:taxon-name><tp:taxon-name-part taxon-name-part-type="genus">Aphanius</tp:taxon-name-part> <tp:taxon-name-part taxon-name-part-type="species">kavirensis</tp:taxon-name-part></tp:taxon-name></italic> Esmaeili, Teimori, Gholami &amp; Reichenbacher, 2014 which is restricted to this spring, co-exists with <italic><tp:taxon-name><tp:taxon-name-part taxon-name-part-type="genus">Alburnoides</tp:taxon-name-part> <tp:taxon-name-part taxon-name-part-type="species">damghani</tp:taxon-name-part></tp:taxon-name></italic> sp. n. (<xref ref-type="bibr" rid="B12">Esmaeili et al. 2010</xref>, <xref ref-type="bibr" rid="B13">2014a</xref>,<xref ref-type="bibr" rid="B14">b</xref>). Its restricted range, drought in recent years and introduction of the exotic carnivorous fish, <italic><tp:taxon-name><tp:taxon-name-part taxon-name-part-type="genus">Oncorhynchus</tp:taxon-name-part> <tp:taxon-name-part taxon-name-part-type="species">mykiss</tp:taxon-name-part></tp:taxon-name></italic> (Walbaum, 1792) (personal observation of HRE) may threaten this endemic species.</p></tp:treatment-sec><tp:treatment-sec sec-type="Habitat"><title>Habitat</title><p>
            <bold>(Fig. <xref ref-type="fig" rid="F7">7</xref>).</bold> At the Cheshmeh Ali sampling site, the spring was about 5−10 m wide, with substrate consisting of coarse gravel and boulders, good riparian vegetation <!--PageBreak--><!--PageBreak--><!--PageBreak-->and almost fast-flowing and transparent waters. The physicochemical parameters at the spot were: dissolved oxygen, 7.54 mg/L, total dissolved solids, 318 mg/L, salinity, 0.32‰, conductivity, 552 μm/cm, pH: 7.97 and water temperature 23.25 °C.</p><fig id="F7" position="float" orientation="portrait"><label>Figure 7.</label><caption><p>Two views of Cheshmeh Ali, Damghan, type locality of <italic><tp:taxon-name><tp:taxon-name-part taxon-name-part-type="genus">Alburnoides</tp:taxon-name-part> <tp:taxon-name-part taxon-name-part-type="species">damghani</tp:taxon-name-part></tp:taxon-name></italic> sp. n.</p></caption><graphic xmlns:xlink="http://www.w3.org/1999/xlink" xlink:href="zookeys-579-157-g007.jpg" position="float" orientation="portrait" xlink:type="simple" id="oo_84573.jpg"/></fig></tp:treatment-sec><tp:treatment-sec sec-type="Comparative remarks"><title>Comparative remarks.</title><p>
            <italic><tp:taxon-name><tp:taxon-name-part taxon-name-part-type="genus">Alburnoides</tp:taxon-name-part> <tp:taxon-name-part taxon-name-part-type="species">damghani</tp:taxon-name-part></tp:taxon-name></italic> sp. n., together with other Iranian species of the genus, belongs to the south-eastern group of species distributed in the eastern area of the genus distribution and characterised by commonly 4 pharyngeal teeth in the long row on the right 5th ceratobranchial (<xref ref-type="bibr" rid="B3">Bogutskaya and Coad 2009</xref>). As most distinguishing characters for species identification are counts (numbers of branched rays in the dorsal and anal fins, gill rakers, lateral-line scales and vertebral counts), a <abbrev xmlns:xlink="http://www.w3.org/1999/xlink" xlink:title="multidimensional scaling" xlink:type="simple">MDS</abbrev> statistical analysis was performed based on mean values of these counts (Table <xref ref-type="table" rid="T5">5</xref>) to visualize the level of similarity of individual samples (species) in the Caspian Sea basin localities and adjacent endorheic basins. Frequences of occurrence of individual counts by characters can be found in earlier publications (<xref ref-type="bibr" rid="B3">Bogutskaya and Coad 2009</xref>, <xref ref-type="bibr" rid="B7">Coad and Bogutskaya 2009</xref>, <xref ref-type="bibr" rid="B8">2012</xref>, <xref ref-type="bibr" rid="B22">Mousavi-Sabet et al. 2015a</xref>, <xref ref-type="bibr" rid="B23">b</xref>). The map plotting each sample in two-dimensional space is presented in Fig. <xref ref-type="fig" rid="F9">9</xref>; stress value is 0.04 (very low) meaning that the results are highly reliable (<xref ref-type="bibr" rid="B10">Davison 1983</xref>). The proximity of the examined samples to each other indicate how similar they are, and <italic><tp:taxon-name><tp:taxon-name-part taxon-name-part-type="genus">Alburnoides</tp:taxon-name-part> <tp:taxon-name-part taxon-name-part-type="species">damghani</tp:taxon-name-part></tp:taxon-name></italic> sp. n. stands far apart from all other species, being relatively closer to <italic><tp:taxon-name><tp:taxon-name-part taxon-name-part-type="genus">Alburnoides</tp:taxon-name-part> <tp:taxon-name-part taxon-name-part-type="species">namaki</tp:taxon-name-part></tp:taxon-name></italic>, <italic><tp:taxon-name><tp:taxon-name-part taxon-name-part-type="genus">Alburnoides</tp:taxon-name-part> <tp:taxon-name-part taxon-name-part-type="species">varentsovi</tp:taxon-name-part></tp:taxon-name></italic> and <italic><tp:taxon-name><tp:taxon-name-part taxon-name-part-type="genus">Alburnoides</tp:taxon-name-part></tp:taxon-name></italic> sp. (Amu Darya River), morphologically.</p><fig id="F8" position="float" orientation="portrait"><label>Figure 8.</label><caption><p>Results of a DMS analysis showing observed similarities/dissimilarities (distances) between the examined groups of samples of <italic><tp:taxon-name><tp:taxon-name-part taxon-name-part-type="genus">Alburnoides</tp:taxon-name-part></tp:taxon-name></italic>, from the Caspian Sea basin and adjacent endorheic basins, based on meristic characters (Table <xref ref-type="table" rid="T5">5</xref>). <bold>1</bold> <italic><tp:taxon-name><tp:taxon-name-part taxon-name-part-type="genus">Alburnoides</tp:taxon-name-part> <tp:taxon-name-part taxon-name-part-type="species">eichwaldii</tp:taxon-name-part></tp:taxon-name></italic> <bold>2</bold> <tp:taxon-name><tp:taxon-name-part taxon-name-part-type="genus">Alburnoides</tp:taxon-name-part> <tp:taxon-name-part taxon-name-part-type="uncertainty-rank">cf.</tp:taxon-name-part> <tp:taxon-name-part taxon-name-part-type="species">eichwaldii</tp:taxon-name-part></tp:taxon-name>: west of Safid River <bold>3</bold> <italic><tp:taxon-name><tp:taxon-name-part taxon-name-part-type="genus">Alburnoides</tp:taxon-name-part> <tp:taxon-name-part taxon-name-part-type="species">samiii</tp:taxon-name-part></tp:taxon-name></italic> <bold>4</bold> <italic><tp:taxon-name><tp:taxon-name-part taxon-name-part-type="genus">Alburnoides</tp:taxon-name-part> <tp:taxon-name-part taxon-name-part-type="species">tabarestanensis</tp:taxon-name-part></tp:taxon-name></italic> <bold>5</bold> <italic><tp:taxon-name><tp:taxon-name-part taxon-name-part-type="genus">Alburnoides</tp:taxon-name-part> <tp:taxon-name-part taxon-name-part-type="species">parhami</tp:taxon-name-part></tp:taxon-name></italic> <bold>6</bold> <italic><tp:taxon-name><tp:taxon-name-part taxon-name-part-type="genus">Alburnoides</tp:taxon-name-part> <tp:taxon-name-part taxon-name-part-type="species">parhami</tp:taxon-name-part></tp:taxon-name></italic> (data from <xref ref-type="bibr" rid="B23">Mousavi-Sabet et al. 2015b</xref>) <bold>7</bold> <italic><tp:taxon-name><tp:taxon-name-part taxon-name-part-type="genus">Alburnoides</tp:taxon-name-part> <tp:taxon-name-part taxon-name-part-type="species">holciki</tp:taxon-name-part></tp:taxon-name></italic> <bold>8</bold> <italic><tp:taxon-name><tp:taxon-name-part taxon-name-part-type="genus">Alburnoides</tp:taxon-name-part> <tp:taxon-name-part taxon-name-part-type="species">varentsovi</tp:taxon-name-part></tp:taxon-name></italic> <bold>9</bold> <italic><tp:taxon-name><tp:taxon-name-part taxon-name-part-type="genus">Alburnoides</tp:taxon-name-part></tp:taxon-name></italic> sp. Amu Darya River <bold>10</bold> <italic><tp:taxon-name><tp:taxon-name-part taxon-name-part-type="genus">Alburnoides</tp:taxon-name-part> <tp:taxon-name-part taxon-name-part-type="species">damghani</tp:taxon-name-part></tp:taxon-name></italic> sp. n. <bold>11</bold> <italic><tp:taxon-name><tp:taxon-name-part taxon-name-part-type="genus">Alburnoides</tp:taxon-name-part> <tp:taxon-name-part taxon-name-part-type="species">namaki</tp:taxon-name-part></tp:taxon-name></italic> <bold>12</bold> <italic><tp:taxon-name><tp:taxon-name-part taxon-name-part-type="genus">Alburnoides</tp:taxon-name-part> <tp:taxon-name-part taxon-name-part-type="species">coadi</tp:taxon-name-part></tp:taxon-name></italic> (data from <xref ref-type="bibr" rid="B23">Mousavi-Sabet et al. 2015b</xref>) <bold>13</bold> <italic><tp:taxon-name><tp:taxon-name-part taxon-name-part-type="genus">Alburnoides</tp:taxon-name-part> <tp:taxon-name-part taxon-name-part-type="species">petrubanarescui</tp:taxon-name-part></tp:taxon-name></italic>.</p></caption><graphic xmlns:xlink="http://www.w3.org/1999/xlink" xlink:href="zookeys-579-157-g008.jpg" position="float" orientation="portrait" xlink:type="simple" id="oo_84574.jpg"/></fig><fig id="F9" position="float" orientation="portrait"><label>Figure 9.</label><caption><p>Uncatalogued <italic><tp:taxon-name><tp:taxon-name-part taxon-name-part-type="genus">Alburnoides</tp:taxon-name-part> <tp:taxon-name-part taxon-name-part-type="species">coadi</tp:taxon-name-part></tp:taxon-name></italic>, 84.0 mm <abbrev xmlns:xlink="http://www.w3.org/1999/xlink" xlink:title="Standard length" xlink:type="simple">SL</abbrev>; Iran, Tehran Prov., Nam River, at Firoz Koh, 35°43'20.8"N 52°39'20.0"E.</p></caption><graphic xmlns:xlink="http://www.w3.org/1999/xlink" xlink:href="zookeys-579-157-g009.jpg" position="float" orientation="portrait" xlink:type="simple" id="oo_84575.jpg"/></fig><table-wrap id="T5" position="float" orientation="portrait"><label>Table 5.</label><caption><p>Mean values of some meristic characters of <italic><tp:taxon-name><tp:taxon-name-part taxon-name-part-type="genus">Alburnoides</tp:taxon-name-part></tp:taxon-name></italic> species from the Caspian Sea basin and adjacent endorheic basins, used for the DMS analysis. Numbers of samples as in Figs <xref ref-type="fig" rid="F1">1</xref> and <xref ref-type="fig" rid="F8">8</xref> (own data except for two indicated samples).</p></caption><table id="TID0E6MAK" rules="all"><tbody><tr><th rowspan="1" colspan="1"/><th rowspan="1" colspan="1">Species</th><th rowspan="1" colspan="1">Branched anal-fin rays (without «½»)</th><th rowspan="1" colspan="1">Branched dorsal-fin rays (without «½»)</th><th rowspan="1" colspan="1">Gill rakers</th><th rowspan="1" colspan="1">Lateral-line scales to margin of hypurals</th><th rowspan="1" colspan="1">Total vertebrae</th><th rowspan="1" colspan="1">Predorsal vertebrae</th><th rowspan="1" colspan="1">Abdominal vertebrae</th><th rowspan="1" colspan="1">Caudal vertebrae</th><th rowspan="1" colspan="1">Difference between abdominal and caudal vertebral counts</th></tr><tr><td rowspan="1" colspan="1">
              <bold>1</bold>
            </td><td rowspan="1" colspan="1">
              <italic><tp:taxon-name><tp:taxon-name-part taxon-name-part-type="genus">Alburnoides</tp:taxon-name-part> <tp:taxon-name-part taxon-name-part-type="species">eichwaldii</tp:taxon-name-part></tp:taxon-name></italic> (n=160)</td><td rowspan="1" colspan="1">12.16</td><td rowspan="1" colspan="1">7.95</td><td rowspan="1" colspan="1">7.37</td><td rowspan="1" colspan="1">48.87</td><td rowspan="1" colspan="1">41.25</td><td rowspan="1" colspan="1">13.65</td><td rowspan="1" colspan="1">20.72</td><td rowspan="1" colspan="1">20.53</td><td rowspan="1" colspan="1">0.19</td></tr><tr><td rowspan="1" colspan="1">
              <bold>2</bold>
            </td><td rowspan="1" colspan="1">
              <tp:taxon-name><tp:taxon-name-part taxon-name-part-type="genus">Alburnoides</tp:taxon-name-part> <tp:taxon-name-part taxon-name-part-type="uncertainty-rank">cf.</tp:taxon-name-part> <tp:taxon-name-part taxon-name-part-type="species">eichwaldii</tp:taxon-name-part></tp:taxon-name>: west of Safid River (n=44)</td><td rowspan="1" colspan="1">13.16</td><td rowspan="1" colspan="1">8.00</td><td rowspan="1" colspan="1">7.95</td><td rowspan="1" colspan="1">48.50</td><td rowspan="1" colspan="1">40.57</td><td rowspan="1" colspan="1">13.18</td><td rowspan="1" colspan="1">20.13</td><td rowspan="1" colspan="1">20.41</td><td rowspan="1" colspan="1">-0.25</td></tr><tr><td rowspan="1" colspan="1">
              <bold>3</bold>
            </td><td rowspan="1" colspan="1">
              <italic><tp:taxon-name><tp:taxon-name-part taxon-name-part-type="genus">Alburnoides</tp:taxon-name-part> <tp:taxon-name-part taxon-name-part-type="species">samiii</tp:taxon-name-part></tp:taxon-name></italic> (n=113)</td><td rowspan="1" colspan="1">12.87</td><td rowspan="1" colspan="1">8.00</td><td rowspan="1" colspan="1">8.62</td><td rowspan="1" colspan="1">48.96</td><td rowspan="1" colspan="1">40.26</td><td rowspan="1" colspan="1">12.63</td><td rowspan="1" colspan="1">19.89</td><td rowspan="1" colspan="1">20.37</td><td rowspan="1" colspan="1">-0.48</td></tr><tr><td rowspan="1" colspan="1">
              <bold>4</bold>
            </td><td rowspan="1" colspan="1">
              <italic><tp:taxon-name><tp:taxon-name-part taxon-name-part-type="genus">Alburnoides</tp:taxon-name-part> <tp:taxon-name-part taxon-name-part-type="species">tabarestanensis</tp:taxon-name-part></tp:taxon-name></italic> (n=21)</td><td rowspan="1" colspan="1">12.82</td><td rowspan="1" colspan="1">7.95</td><td rowspan="1" colspan="1">8.58</td><td rowspan="1" colspan="1">49.02</td><td rowspan="1" colspan="1">40.27</td><td rowspan="1" colspan="1">12.18</td><td rowspan="1" colspan="1">19.73</td><td rowspan="1" colspan="1">20.55</td><td rowspan="1" colspan="1">-0.82</td></tr><tr><td rowspan="1" colspan="1">
              <bold>5</bold>
            </td><td rowspan="1" colspan="1">
              <italic><tp:taxon-name><tp:taxon-name-part taxon-name-part-type="genus">Alburnoides</tp:taxon-name-part> <tp:taxon-name-part taxon-name-part-type="species">parhami</tp:taxon-name-part></tp:taxon-name></italic> (n=35)</td><td rowspan="1" colspan="1">13.11</td><td rowspan="1" colspan="1">7.86</td><td rowspan="1" colspan="1">8.14</td><td rowspan="1" colspan="1">49.12</td><td rowspan="1" colspan="1">40.29</td><td rowspan="1" colspan="1">12.66</td><td rowspan="1" colspan="1">20.09</td><td rowspan="1" colspan="1">20.26</td><td rowspan="1" colspan="1">-0.14</td></tr><tr><td rowspan="1" colspan="1">
              <bold>6</bold>
            </td><td rowspan="1" colspan="1">
              <italic><tp:taxon-name><tp:taxon-name-part taxon-name-part-type="genus">Alburnoides</tp:taxon-name-part> <tp:taxon-name-part taxon-name-part-type="species">parhami</tp:taxon-name-part></tp:taxon-name></italic> (n=50; from <xref ref-type="bibr" rid="B23">Mousavi-Sabet et al. 2015b</xref>)</td><td rowspan="1" colspan="1">12.38</td><td rowspan="1" colspan="1">7.89</td><td rowspan="1" colspan="1">7.62</td><td rowspan="1" colspan="1">48.64</td><td rowspan="1" colspan="1">40.24</td><td rowspan="1" colspan="1">12.30</td><td rowspan="1" colspan="1">20.08</td><td rowspan="1" colspan="1">20.22</td><td rowspan="1" colspan="1">-0.14</td></tr><tr><td rowspan="1" colspan="1">
              <bold>7</bold>
            </td><td rowspan="1" colspan="1">
              <italic><tp:taxon-name><tp:taxon-name-part taxon-name-part-type="genus">Alburnoides</tp:taxon-name-part> <tp:taxon-name-part taxon-name-part-type="species">holciki</tp:taxon-name-part></tp:taxon-name></italic> (n=18)</td><td rowspan="1" colspan="1">14.72</td><td rowspan="1" colspan="1">8.23</td><td rowspan="1" colspan="1">7.22</td><td rowspan="1" colspan="1">48.81</td><td rowspan="1" colspan="1">41.05</td><td rowspan="1" colspan="1">13.21</td><td rowspan="1" colspan="1">19.89</td><td rowspan="1" colspan="1">21.16</td><td rowspan="1" colspan="1">-1.21</td></tr><tr><td rowspan="1" colspan="1">
              <bold>8</bold>
            </td><td rowspan="1" colspan="1">
              <italic><tp:taxon-name><tp:taxon-name-part taxon-name-part-type="genus">Alburnoides</tp:taxon-name-part> <tp:taxon-name-part taxon-name-part-type="species">varentsovi</tp:taxon-name-part></tp:taxon-name></italic> (n=55)</td><td rowspan="1" colspan="1">12.53</td><td rowspan="1" colspan="1">7.90</td><td rowspan="1" colspan="1">6.70</td><td rowspan="1" colspan="1">45.10</td><td rowspan="1" colspan="1">39.93</td><td rowspan="1" colspan="1">12.24</td><td rowspan="1" colspan="1">19.78</td><td rowspan="1" colspan="1">20.15</td><td rowspan="1" colspan="1">-0.36</td></tr><tr><td rowspan="1" colspan="1">
              <bold>9</bold>
            </td><td rowspan="1" colspan="1">
              <italic><tp:taxon-name><tp:taxon-name-part taxon-name-part-type="genus">Alburnoides</tp:taxon-name-part></tp:taxon-name></italic> sp. Amu Darya River (n=30)</td><td rowspan="1" colspan="1">13.43</td><td rowspan="1" colspan="1">8.00</td><td rowspan="1" colspan="1">6.50</td><td rowspan="1" colspan="1">45.40</td><td rowspan="1" colspan="1">40.90</td><td rowspan="1" colspan="1">12.93</td><td rowspan="1" colspan="1">19.77</td><td rowspan="1" colspan="1">21.17</td><td rowspan="1" colspan="1">-1.40</td></tr><tr><td rowspan="1" colspan="1">
              <bold>10</bold>
            </td><td rowspan="1" colspan="1">
              <italic><tp:taxon-name><tp:taxon-name-part taxon-name-part-type="genus">Alburnoides</tp:taxon-name-part> <tp:taxon-name-part taxon-name-part-type="species">damghani</tp:taxon-name-part></tp:taxon-name></italic> (n=40)</td><td rowspan="1" colspan="1">11.77</td><td rowspan="1" colspan="1">7.88</td><td rowspan="1" colspan="1">6.88</td><td rowspan="1" colspan="1">42.65</td><td rowspan="1" colspan="1">40.08</td><td rowspan="1" colspan="1">13.08</td><td rowspan="1" colspan="1">20.18</td><td rowspan="1" colspan="1">19.90</td><td rowspan="1" colspan="1">0.28</td></tr><tr><td rowspan="1" colspan="1">
              <bold>11</bold>
            </td><td rowspan="1" colspan="1">
              <italic><tp:taxon-name><tp:taxon-name-part taxon-name-part-type="genus">Alburnoides</tp:taxon-name-part> <tp:taxon-name-part taxon-name-part-type="species">namaki</tp:taxon-name-part></tp:taxon-name></italic> (n=48)</td><td rowspan="1" colspan="1">11.83</td><td rowspan="1" colspan="1">8.11</td><td rowspan="1" colspan="1">7.00</td><td rowspan="1" colspan="1">46.12</td><td rowspan="1" colspan="1">39.72</td><td rowspan="1" colspan="1">12.22</td><td rowspan="1" colspan="1">19.80</td><td rowspan="1" colspan="1">19.90</td><td rowspan="1" colspan="1">-0.10</td></tr><tr><td rowspan="1" colspan="1">
              <bold>12</bold>
            </td><td rowspan="1" colspan="1">
              <italic><tp:taxon-name><tp:taxon-name-part taxon-name-part-type="genus">Alburnoides</tp:taxon-name-part> <tp:taxon-name-part taxon-name-part-type="species">coadi</tp:taxon-name-part></tp:taxon-name></italic> (n=50; from <xref ref-type="bibr" rid="B23">Mousavi-Sabet et al. 2015b</xref>)</td><td rowspan="1" colspan="1">12.38</td><td rowspan="1" colspan="1">7.92</td><td rowspan="1" colspan="1">8.54</td><td rowspan="1" colspan="1">48.88</td><td rowspan="1" colspan="1">39.88</td><td rowspan="1" colspan="1">13.26</td><td rowspan="1" colspan="1">19.76</td><td rowspan="1" colspan="1">19.94</td><td rowspan="1" colspan="1">-0.18</td></tr><tr><td rowspan="1" colspan="1">
              <bold>13</bold>
            </td><td rowspan="1" colspan="1">
              <italic><tp:taxon-name><tp:taxon-name-part taxon-name-part-type="genus">Alburnoides</tp:taxon-name-part> <tp:taxon-name-part taxon-name-part-type="species">petrubanarescui</tp:taxon-name-part></tp:taxon-name></italic> (n=30)</td><td rowspan="1" colspan="1">9.30</td><td rowspan="1" colspan="1">7.30</td><td rowspan="1" colspan="1">7.22</td><td rowspan="1" colspan="1">45.62</td><td rowspan="1" colspan="1">40.53</td><td rowspan="1" colspan="1">13.44</td><td rowspan="1" colspan="1">21.00</td><td rowspan="1" colspan="1">19.54</td><td rowspan="1" colspan="1">1.44</td></tr></tbody></table></table-wrap><p>When compared to <italic><tp:taxon-name><tp:taxon-name-part taxon-name-part-type="genus">Alburnoides</tp:taxon-name-part></tp:taxon-name></italic> species distributed in the Caspian Sea basin and adjacent endorheic basins in Iran, <italic><tp:taxon-name><tp:taxon-name-part taxon-name-part-type="genus">Alburnoides</tp:taxon-name-part> <tp:taxon-name-part taxon-name-part-type="species">damghani</tp:taxon-name-part></tp:taxon-name></italic> sp. n. is clearly different from <italic><tp:taxon-name><tp:taxon-name-part taxon-name-part-type="genus">Alburnoides</tp:taxon-name-part> <tp:taxon-name-part taxon-name-part-type="species">parhami</tp:taxon-name-part></tp:taxon-name></italic> from the Atrek River drainage by having four teeth in the long row on the 5<sup>th</sup> ceratobranchial (vs. 5). By having five pharyngeal teeth in the long row on the 5<sup>th</sup> ceratobranchial (this character state is invariably present in all examined specimens), <italic><tp:taxon-name><tp:taxon-name-part taxon-name-part-type="genus">Alburnoides</tp:taxon-name-part> <tp:taxon-name-part taxon-name-part-type="species">parhami</tp:taxon-name-part></tp:taxon-name></italic> stands apart from all other species in Iran. Besides the number of teeth, <italic><tp:taxon-name><tp:taxon-name-part taxon-name-part-type="genus">Alburnoides</tp:taxon-name-part> <tp:taxon-name-part taxon-name-part-type="species">damghani</tp:taxon-name-part></tp:taxon-name></italic> sp. n. is distinguished from <italic><tp:taxon-name><tp:taxon-name-part taxon-name-part-type="genus">Alburnoides</tp:taxon-name-part> <tp:taxon-name-part taxon-name-part-type="species">parhami</tp:taxon-name-part></tp:taxon-name></italic> by having three unbranched dorsal fin rays (vs. often four, found in 13 from 35 examined specimens), commonly a partly scaleless ventral keel (vs. sharp and commonly scaleless), a terminal mouth with the tip of the mouth cleft on or below a level from lower margin of the pupil (vs. an upturned terminal mouth with the tip of the mouth cleft on a level with the upper half of the pupil), and 40−46 lateral-line scales to the margin of the hypurals (vs. 45−51).</p><p>
            <italic><tp:taxon-name><tp:taxon-name-part taxon-name-part-type="genus">Alburnoides</tp:taxon-name-part> <tp:taxon-name-part taxon-name-part-type="species">damghani</tp:taxon-name-part></tp:taxon-name></italic> sp. n. differs from both <italic><tp:taxon-name><tp:taxon-name-part taxon-name-part-type="genus">Alburnoides</tp:taxon-name-part> <tp:taxon-name-part taxon-name-part-type="species">petrubanarescui</tp:taxon-name-part></tp:taxon-name></italic> (which is the most morphologically peculiar species in the area possessing the lowest number of anal-fin branched rays) and <italic><tp:taxon-name><tp:taxon-name-part taxon-name-part-type="genus">Alburnoides</tp:taxon-name-part> <tp:taxon-name-part taxon-name-part-type="species">namaki</tp:taxon-name-part></tp:taxon-name></italic> (a species phylogenetically close to <italic><tp:taxon-name><tp:taxon-name-part taxon-name-part-type="genus">Alburnoides</tp:taxon-name-part> <tp:taxon-name-part taxon-name-part-type="species">damghani</tp:taxon-name-part></tp:taxon-name></italic>, see Fig. <xref ref-type="fig" rid="F2">2</xref>) by a slightly pointed snout (vs. markedly rounded), a terminal mouth with the tip of the mouth cleft on or below a level from lower margin of the pupil (vs. subterminal, with the tip of the mouth cleft on or below a level from lower margin of the eye), and 40−46 lateral-line scales (to the margin of the hypurals) (vs. 42−51, commonly 44−48). <italic><tp:taxon-name><tp:taxon-name-part taxon-name-part-type="genus">Alburnoides</tp:taxon-name-part> <tp:taxon-name-part taxon-name-part-type="species">damghani</tp:taxon-name-part></tp:taxon-name></italic> sp. n. further differs from <italic><tp:taxon-name><tp:taxon-name-part taxon-name-part-type="genus">Alburnoides</tp:taxon-name-part> <tp:taxon-name-part taxon-name-part-type="species">petrubanarescui</tp:taxon-name-part></tp:taxon-name></italic> by commonly 8½ branched dorsal-fin rays (vs. commonly 7½), commonly 11−12½ branched anal-fin rays (vs. commonly 9½), abdominal vertebrae commonly 20 (vs. commonly 21), and a ventral keel commonly partly or completely scaleless (vs. completely scaled). From <italic><tp:taxon-name><tp:taxon-name-part taxon-name-part-type="genus">Alburnoides</tp:taxon-name-part> <tp:taxon-name-part taxon-name-part-type="species">namaki</tp:taxon-name-part></tp:taxon-name></italic>, <italic><tp:taxon-name><tp:taxon-name-part taxon-name-part-type="genus">Alburnoides</tp:taxon-name-part> <tp:taxon-name-part taxon-name-part-type="species">damghani</tp:taxon-name-part></tp:taxon-name></italic> sp. n. can be further distinguished by a <!--PageBreak-->smooth and sometimes partly scaled ventral keel (vs. sharp and completely scaleless) and a higher number of predorsal vertebrae (modally 13 vs. modally 12).</p><p>
            <italic><tp:taxon-name><tp:taxon-name-part taxon-name-part-type="genus">Alburnoides</tp:taxon-name-part> <tp:taxon-name-part taxon-name-part-type="species">coadi</tp:taxon-name-part></tp:taxon-name></italic> (Fig. <xref ref-type="fig" rid="F9">9</xref>) is the phylogenetically closest sister to <italic><tp:taxon-name><tp:taxon-name-part taxon-name-part-type="genus">Alburnoides</tp:taxon-name-part> <tp:taxon-name-part taxon-name-part-type="species">namaki</tp:taxon-name-part></tp:taxon-name></italic> and the two species are rather similar in shape of the head, mouth and body; however, the two species are different by a complex of meristic characters (Fig. <xref ref-type="fig" rid="F9">9</xref>). <italic><tp:taxon-name><tp:taxon-name-part taxon-name-part-type="genus">Alburnoides</tp:taxon-name-part> <tp:taxon-name-part taxon-name-part-type="species">damghani</tp:taxon-name-part></tp:taxon-name></italic> sp. n. differs from <italic><tp:taxon-name><tp:taxon-name-part taxon-name-part-type="genus">Alburnoides</tp:taxon-name-part> <tp:taxon-name-part taxon-name-part-type="species">coadi</tp:taxon-name-part></tp:taxon-name></italic>, first of all, by a lower number of the lateral-line scales to the margin of the hypurals (40−46 vs. 47−51), a higher number of gill rakers (8−10, modally 8 and 9 vs. 6−8, modally 7), and a lower number of total vertebrae (modally 40 vs. modally 41).</p><p>
            <italic><tp:taxon-name><tp:taxon-name-part taxon-name-part-type="genus">Alburnoides</tp:taxon-name-part> <tp:taxon-name-part taxon-name-part-type="species">damghani</tp:taxon-name-part></tp:taxon-name></italic> differs from <italic><tp:taxon-name><tp:taxon-name-part taxon-name-part-type="genus">Alburnoides</tp:taxon-name-part> <tp:taxon-name-part taxon-name-part-type="species">holciki</tp:taxon-name-part></tp:taxon-name></italic> and <italic><tp:taxon-name><tp:taxon-name-part taxon-name-part-type="genus">Alburnoides</tp:taxon-name-part> <tp:taxon-name-part taxon-name-part-type="species">qanati</tp:taxon-name-part></tp:taxon-name></italic> by a relatively small-sized eye with horizontal diameter slightly to markedly less than interorbital width (vs. large eye with eye diameter about equal to or larger than interorbital width), a tip of the mouth cleft on a level with or below the lower margin of the pupil (vs. on a level with the upper half to the upper margin of the pupil), and a shallowly forked caudal fin with rounded lobes (vs. clearly forked caudal fin with pointed lobes). <italic><tp:taxon-name><tp:taxon-name-part taxon-name-part-type="genus">Alburnoides</tp:taxon-name-part> <tp:taxon-name-part taxon-name-part-type="species">damghani</tp:taxon-name-part></tp:taxon-name></italic> sp. n. is further distinguished from <italic><tp:taxon-name><tp:taxon-name-part taxon-name-part-type="genus">Alburnoides</tp:taxon-name-part> <tp:taxon-name-part taxon-name-part-type="species">holciki</tp:taxon-name-part></tp:taxon-name></italic> from the Hari River drainage <!--PageBreak-->in northeastern Iran by a usually smooth and often partly scaled ventral keel (vs. sharp and scaleless), a lower number of total lateral-line scales (44−47 vs. 47–57), a lower number of anal-fin rays (commonly 11−12½ vs. 13–16½), a lower number of total vertebrae (39−41, usually 40 vs. 40–42, usually 41), an abdominal vertebral region most commonly equal to or longer than caudal region, and most common vertebral formulae 20+20 and 21+19 (vs. abdominal region shorter than caudal region, and most common vertebral formulae 20+21, 20+22 and 19+21). <italic><tp:taxon-name><tp:taxon-name-part taxon-name-part-type="genus">Alburnoides</tp:taxon-name-part> <tp:taxon-name-part taxon-name-part-type="species">damghani</tp:taxon-name-part></tp:taxon-name></italic> further differs from <italic><tp:taxon-name><tp:taxon-name-part taxon-name-part-type="genus">Alburnoides</tp:taxon-name-part> <tp:taxon-name-part taxon-name-part-type="species">qanati</tp:taxon-name-part></tp:taxon-name></italic> (the Pulvar River drainage of Fars Province in southern Iran) by modally 12½ branched dorsal-fin rays (vs. modally 11½).</p><p>The new species differs from <italic><tp:taxon-name><tp:taxon-name-part taxon-name-part-type="genus">Alburnoides</tp:taxon-name-part> <tp:taxon-name-part taxon-name-part-type="species">eichwaldii</tp:taxon-name-part></tp:taxon-name></italic> by a lower number of total lateral-line scales, 44−47 (vs. 44−56, commonly over 47), a lower number of gill rakers, 6−8 (vs. 6−10. commonly 8 and 9), a lower number of total vertebrae, 39−41 with a mode of 40 (vs. (38, 39)40-43 with a modal range of 41−42), a lower number of adbominal vertebrae with a clear mode of 20 (vs. clear mode of 21), a lower number of predorsal vertebrae, 12−14 with a mode of 13 (vs. 13−15 with a mode of 14), and the most common vertebral formulae 20+20 and 21+19 (vs. 21+21, 21+20 and 20+21).</p><p>
            <italic><tp:taxon-name><tp:taxon-name-part taxon-name-part-type="genus">Alburnoides</tp:taxon-name-part> <tp:taxon-name-part taxon-name-part-type="species">damghani</tp:taxon-name-part></tp:taxon-name></italic> sp. n. can be distinguished from <italic><tp:taxon-name><tp:taxon-name-part taxon-name-part-type="genus">Alburnoides</tp:taxon-name-part> <tp:taxon-name-part taxon-name-part-type="species">tabarestanensis</tp:taxon-name-part></tp:taxon-name></italic> from the type locality (the Tajan River) by a commonly partly scaled keel (vs. a commonly completely scaleless ventral keel), a lower number of total lateral-line scales (44−47 vs. 47−52), commonly 11−12½ branched anal-fin rays (vs. 12−14½, with a mode of 13½, branched anal-fin rays), and a greater head depth at nape (74−84% <abbrev xmlns:xlink="http://www.w3.org/1999/xlink" xlink:title="lateral head length" xlink:type="simple">HL</abbrev> vs. 73−75% <abbrev xmlns:xlink="http://www.w3.org/1999/xlink" xlink:title="lateral head length" xlink:type="simple">HL</abbrev>).</p><p>As can be seen from Fig. <xref ref-type="fig" rid="F8">8</xref>, <italic><tp:taxon-name><tp:taxon-name-part taxon-name-part-type="genus">Alburnoides</tp:taxon-name-part></tp:taxon-name></italic> sp. from rivers in the south of the Talysh Mountains and west of the Safid River (examined samples are mostly from estuarine areas of the rivers in Gilan Province), <italic><tp:taxon-name><tp:taxon-name-part taxon-name-part-type="genus">Alburnoides</tp:taxon-name-part> <tp:taxon-name-part taxon-name-part-type="species">samiii</tp:taxon-name-part></tp:taxon-name></italic> from the type locality (Safid River drainage), and <italic><tp:taxon-name><tp:taxon-name-part taxon-name-part-type="genus">Alburnoides</tp:taxon-name-part> <tp:taxon-name-part taxon-name-part-type="species">tabarestanensis</tp:taxon-name-part></tp:taxon-name></italic> from different localities (other than the type one) cannot be clearly discriminated by their meristic character states. Also, they are rather similar by the head and body shape, having most commonly a horizontal, slightly curved mouth, with a tip of the mouth cleft often on a level below the lower margin of the pupil, a slightly to markedly rounded snout, a variably but commonly well forked caudal fin. <!--PageBreak-->The ventral keel in these species is partly to completely scaled, considerably varying in and between samples. Discussion on morphological differences between these species/groups of populations is beyond the scope of this paper; <italic><tp:taxon-name><tp:taxon-name-part taxon-name-part-type="genus">Alburnoides</tp:taxon-name-part> <tp:taxon-name-part taxon-name-part-type="species">damghani</tp:taxon-name-part></tp:taxon-name></italic> sp. n. clearly differs from this complex by having a lower number of lateral-line scales, 40−46 to posterior margin of hypural (vs. 42−56, commonly over 45, averaging 48−49).</p></tp:treatment-sec><tp:treatment-sec sec-type="material"><title>Comparative material.</title><p>Extensive comparative material is listed in <xref ref-type="bibr" rid="B3">Bogutskaya and Coad (2009)</xref> and <xref ref-type="bibr" rid="B7">Coad and Bogutskaya (2009</xref>, <xref ref-type="bibr" rid="B8">2012</xref>). Data for <italic><tp:taxon-name><tp:taxon-name-part taxon-name-part-type="genus">Alburnoides</tp:taxon-name-part> <tp:taxon-name-part taxon-name-part-type="species">coadi</tp:taxon-name-part></tp:taxon-name></italic> (Nam River) and <italic><tp:taxon-name><tp:taxon-name-part taxon-name-part-type="genus">Alburnoides</tp:taxon-name-part> <tp:taxon-name-part taxon-name-part-type="species">parhami</tp:taxon-name-part></tp:taxon-name></italic> (Baba-Aman stream) from the type localities are taken from <xref ref-type="bibr" rid="B23">Mousavi-Sabet et al. (2015b)</xref>. Additional material: <italic><tp:taxon-name><tp:taxon-name-part taxon-name-part-type="genus">Alburnoides</tp:taxon-name-part> <tp:taxon-name-part taxon-name-part-type="species">eichwaldii</tp:taxon-name-part></tp:taxon-name></italic> <abbrev xmlns:xlink="http://www.w3.org/1999/xlink" content-type="institution" xlink:title="Zoological Museum of Shiraz University, Collection of Biology Department, Shiraz" xlink:type="simple">ZM-CBSU</abbrev> 2007(1386a), 20, Iran, Ardabil Prov., Almas River, Aras River system, Caspian Sea basin, <named-content xmlns:xlink="http://www.w3.org/1999/xlink" content-type="dwc:verbatimCoordinates" xlink:type="simple"><named-content content-type="geo-json" specific-use="{&#34;type&#34;:&#34;Point&#34;,&#34;coordinates&#34;:[48.193611,38.158611]}" xlink:type="simple">38°09'31"N, 48°11'37"E</named-content></named-content>, <named-content xmlns:xlink="http://www.w3.org/1999/xlink" content-type="date" xlink:type="simple">3 October 2007</named-content>, coll. H.R. Esmaeili; <italic><tp:taxon-name><tp:taxon-name-part taxon-name-part-type="genus">Alburnoides</tp:taxon-name-part> <tp:taxon-name-part taxon-name-part-type="species">samiii</tp:taxon-name-part></tp:taxon-name></italic> <abbrev xmlns:xlink="http://www.w3.org/1999/xlink" content-type="institution" xlink:title="Zoological Museum of Shiraz University, Collection of Biology Department, Shiraz" xlink:type="simple">ZM-CBSU</abbrev> 2009 (1388a), 29, Iran, Gilan Prov., Safid Rud River, at Emamzade Hashem, <named-content xmlns:xlink="http://www.w3.org/1999/xlink" content-type="dwc:verbatimCoordinates" xlink:type="simple"><named-content content-type="geo-json" specific-use="{&#34;type&#34;:&#34;Point&#34;,&#34;coordinates&#34;:[49.633333,37.019722]}" xlink:type="simple">37°01'11"N, 49°38'E</named-content></named-content>, <named-content xmlns:xlink="http://www.w3.org/1999/xlink" content-type="date" xlink:type="simple">29 June 2009</named-content>, coll. H.R. Esmaeili, S. Babai; <italic><tp:taxon-name><tp:taxon-name-part taxon-name-part-type="genus">Alburnoides</tp:taxon-name-part> <tp:taxon-name-part taxon-name-part-type="species">samiii</tp:taxon-name-part></tp:taxon-name></italic> <abbrev xmlns:xlink="http://www.w3.org/1999/xlink" content-type="institution" xlink:title="Zoological Museum of Shiraz University, Collection of Biology Department, Shiraz" xlink:type="simple">ZM-CBSU</abbrev> A189-210, 21, Iran, Mazandaran Prov., Siah River at Sarookolah, Caspian Sea basin, <named-content xmlns:xlink="http://www.w3.org/1999/xlink" content-type="dwc:verbatimCoordinates" xlink:type="simple"><named-content content-type="geo-json" specific-use="{&#34;type&#34;:&#34;Point&#34;,&#34;coordinates&#34;:[52.893889,36.453611]}" xlink:type="simple">36°27'13"N, 52°53'38"E</named-content></named-content>, <named-content xmlns:xlink="http://www.w3.org/1999/xlink" content-type="date" xlink:type="simple">29 June 2009</named-content>, coll. H.R. Esmaeili; <tp:taxon-name><tp:taxon-name-part taxon-name-part-type="genus">Alburnoides</tp:taxon-name-part> <tp:taxon-name-part taxon-name-part-type="uncertainty-rank">cf.</tp:taxon-name-part> <tp:taxon-name-part taxon-name-part-type="species">tabarestanensis</tp:taxon-name-part></tp:taxon-name> <abbrev xmlns:xlink="http://www.w3.org/1999/xlink" content-type="institution" xlink:title="Zoological Museum of Shiraz University, Collection of Biology Department, Shiraz" xlink:type="simple">ZM-CBSU</abbrev> 2009(1388b), 15, Iran, Mazandaran Prov., Keslian River, Talar River drainage, at Shirgah, Caspian Sea basin, <named-content xmlns:xlink="http://www.w3.org/1999/xlink" content-type="dwc:verbatimCoordinates" xlink:type="simple"><named-content content-type="geo-json" specific-use="{&#34;type&#34;:&#34;Point&#34;,&#34;coordinates&#34;:[52.885278,36.304167]}" xlink:type="simple">36°18'15"N, 52°53'07"E</named-content></named-content>, <named-content xmlns:xlink="http://www.w3.org/1999/xlink" content-type="date" xlink:type="simple">31 June 2009</named-content>, coll. H.R. Esmaeili, H. Mostafavi, <tp:taxon-name><tp:taxon-name-part taxon-name-part-type="genus">Alburnoides</tp:taxon-name-part></tp:taxon-name> Teimori, <tp:taxon-name><tp:taxon-name-part taxon-name-part-type="genus">Alburnoides</tp:taxon-name-part></tp:taxon-name> Gholamifard; <tp:taxon-name><tp:taxon-name-part taxon-name-part-type="genus">Alburnoides</tp:taxon-name-part> <tp:taxon-name-part taxon-name-part-type="uncertainty-rank">cf.</tp:taxon-name-part> <tp:taxon-name-part taxon-name-part-type="species">tabarestanensis</tp:taxon-name-part></tp:taxon-name> <abbrev xmlns:xlink="http://www.w3.org/1999/xlink" content-type="institution" xlink:title="Zoological Museum of Shiraz University, Collection of Biology Department, Shiraz" xlink:type="simple">ZM-CBSU</abbrev> 2011(1389), 25, Iran, Mazandaran Prov., Shirin River, Caspian Sea basin, <named-content xmlns:xlink="http://www.w3.org/1999/xlink" content-type="dwc:verbatimCoordinates" xlink:type="simple"><named-content content-type="geo-json" specific-use="{&#34;type&#34;:&#34;Point&#34;,&#34;coordinates&#34;:[53.833889,36.149722]}" xlink:type="simple">36°08'59"N, 53°50'02"E</named-content></named-content>, <named-content xmlns:xlink="http://www.w3.org/1999/xlink" content-type="date" xlink:type="simple">9 November 2011</named-content>, coll. H. Mostafavi; <tp:taxon-name><tp:taxon-name-part taxon-name-part-type="genus">Alburnoides</tp:taxon-name-part> <tp:taxon-name-part taxon-name-part-type="uncertainty-rank">cf.</tp:taxon-name-part> <tp:taxon-name-part taxon-name-part-type="species">tabarestanensis</tp:taxon-name-part></tp:taxon-name> <abbrev xmlns:xlink="http://www.w3.org/1999/xlink" content-type="institution" xlink:title="Zoological Museum of Shiraz University, Collection of Biology Department, Shiraz" xlink:type="simple">ZM-CBSU</abbrev> 2007(1386b), 10, Iran, Golestan Prov., Gorgan River at Zaringol, Caspian Sea basin, <named-content xmlns:xlink="http://www.w3.org/1999/xlink" content-type="dwc:verbatimCoordinates" xlink:type="simple"><named-content content-type="geo-json" specific-use="{&#34;type&#34;:&#34;Point&#34;,&#34;coordinates&#34;:[54.973333,36.844167]}" xlink:type="simple">36°50'39"N, 54°58'24"E</named-content></named-content>, <named-content xmlns:xlink="http://www.w3.org/1999/xlink" content-type="date" xlink:type="simple">6 August 2007</named-content>, coll. H.R. Esmaeili; <italic><tp:taxon-name><tp:taxon-name-part taxon-name-part-type="genus">Alburnoides</tp:taxon-name-part> <tp:taxon-name-part taxon-name-part-type="species">parhami</tp:taxon-name-part></tp:taxon-name></italic> <abbrev xmlns:xlink="http://www.w3.org/1999/xlink" content-type="institution" xlink:title="Canadian Museum of Nature, Ottawa" xlink:type="simple">CMNFI</abbrev> 2016-0050, 25 , Iran, Khorasan-e Shomali Prov., Tabarak Dam, Atrak River tributary, Ghoochan, Caspian Sea basin, <named-content xmlns:xlink="http://www.w3.org/1999/xlink" content-type="dwc:verbatimCoordinates" xlink:type="simple"><named-content content-type="geo-json" specific-use="{&#34;type&#34;:&#34;Point&#34;,&#34;coordinates&#34;:[58.678889,37.135833]}" xlink:type="simple">37°08'09"N, 58°40'44"E</named-content></named-content>, <named-content xmlns:xlink="http://www.w3.org/1999/xlink" content-type="date" xlink:type="simple">25 August 2011</named-content> coll. H.R. Esmaeili, <tp:taxon-name><tp:taxon-name-part taxon-name-part-type="genus">Alburnoides</tp:taxon-name-part></tp:taxon-name> Gholamifard, G. Sayyadzadeh, R. Zamaniannejad.</p></tp:treatment-sec><tp:treatment-sec><!--Section generated to contain objects referenced in tp:taxon-treatment.--><fig id="F2" position="float" orientation="portrait"><label>Figure 2.</label><caption><p>Bayesian analysis (based on <italic>COI</italic> gene sequences) of phylogenetic relationships of <italic><tp:taxon-name><tp:taxon-name-part taxon-name-part-type="genus">Alburnoides</tp:taxon-name-part> <tp:taxon-name-part taxon-name-part-type="species">damghani</tp:taxon-name-part></tp:taxon-name></italic> and related taxa.</p></caption><graphic xmlns:xlink="http://www.w3.org/1999/xlink" xlink:href="zookeys-579-157-g002.jpg" position="float" orientation="portrait" xlink:type="simple" id="oo_84568.jpg"/></fig><table-wrap id="T3" position="float" orientation="portrait"><label>Table 3.</label><caption><p>Estimates of the average evolutionary divergence between Iranian <italic><tp:taxon-name><tp:taxon-name-part taxon-name-part-type="genus">Alburnoides</tp:taxon-name-part></tp:taxon-name></italic> species, expressed as number of base substitutions per site. All positions with less than 95% site coverage were eliminated before analysis, leading to a total of 620 nucleotide positions.</p></caption><table id="TID0E3LCI" rules="all"><tbody><tr><th rowspan="1" colspan="1">No.</th><th rowspan="1" colspan="1">Species</th><th rowspan="1" colspan="1">N</th><th rowspan="1" colspan="1">1</th><th rowspan="1" colspan="1">2</th><th rowspan="1" colspan="1">3</th><th rowspan="1" colspan="1">4</th><th rowspan="1" colspan="1">5</th><th rowspan="1" colspan="1">6</th><th rowspan="1" colspan="1">7</th><th rowspan="1" colspan="1">8</th></tr><tr><td rowspan="1" colspan="1">1</td><td rowspan="1" colspan="1">
              <italic><tp:taxon-name><tp:taxon-name-part taxon-name-part-type="genus">Alburnoides</tp:taxon-name-part> <tp:taxon-name-part taxon-name-part-type="species">eichwaldii</tp:taxon-name-part></tp:taxon-name></italic>
            </td><td rowspan="1" colspan="1">4</td><td rowspan="1" colspan="1"/><td rowspan="1" colspan="1"/><td rowspan="1" colspan="1"/><td rowspan="1" colspan="1"/><td rowspan="1" colspan="1"/><td rowspan="1" colspan="1"/><td rowspan="1" colspan="1"/><td rowspan="1" colspan="1"/></tr><tr><td rowspan="1" colspan="1">2</td><td rowspan="1" colspan="1">
              <italic><tp:taxon-name><tp:taxon-name-part taxon-name-part-type="genus">Alburnoides</tp:taxon-name-part> <tp:taxon-name-part taxon-name-part-type="species">damghani</tp:taxon-name-part></tp:taxon-name></italic>
            </td><td rowspan="1" colspan="1">3</td><td rowspan="1" colspan="1">3.08</td><td rowspan="1" colspan="1"/><td rowspan="1" colspan="1"/><td rowspan="1" colspan="1"/><td rowspan="1" colspan="1"/><td rowspan="1" colspan="1"/><td rowspan="1" colspan="1"/><td rowspan="1" colspan="1"/></tr><tr><td rowspan="1" colspan="1">3</td><td rowspan="1" colspan="1">
              <italic><tp:taxon-name><tp:taxon-name-part taxon-name-part-type="genus">Alburnoides</tp:taxon-name-part> <tp:taxon-name-part taxon-name-part-type="species">holciki</tp:taxon-name-part></tp:taxon-name></italic>
            </td><td rowspan="1" colspan="1">3</td><td rowspan="1" colspan="1">6.78</td><td rowspan="1" colspan="1">5.75</td><td rowspan="1" colspan="1"/><td rowspan="1" colspan="1"/><td rowspan="1" colspan="1"/><td rowspan="1" colspan="1"/><td rowspan="1" colspan="1"/><td rowspan="1" colspan="1"/></tr><tr><td rowspan="1" colspan="1">4</td><td rowspan="1" colspan="1">
              <italic><tp:taxon-name><tp:taxon-name-part taxon-name-part-type="genus">Alburnoides</tp:taxon-name-part> <tp:taxon-name-part taxon-name-part-type="species">idignensis</tp:taxon-name-part></tp:taxon-name></italic>
            </td><td rowspan="1" colspan="1">4</td><td rowspan="1" colspan="1">2.76</td><td rowspan="1" colspan="1">1.08</td><td rowspan="1" colspan="1">5.70</td><td rowspan="1" colspan="1"/><td rowspan="1" colspan="1"/><td rowspan="1" colspan="1"/><td rowspan="1" colspan="1"/><td rowspan="1" colspan="1"/></tr><tr><td rowspan="1" colspan="1">5</td><td rowspan="1" colspan="1">
              <italic><tp:taxon-name><tp:taxon-name-part taxon-name-part-type="genus">Alburnoides</tp:taxon-name-part> <tp:taxon-name-part taxon-name-part-type="species">namaki</tp:taxon-name-part></tp:taxon-name></italic>
            </td><td rowspan="1" colspan="1">8</td><td rowspan="1" colspan="1">3.74</td><td rowspan="1" colspan="1">0.97</td><td rowspan="1" colspan="1">6.18</td><td rowspan="1" colspan="1">1.72</td><td rowspan="1" colspan="1"/><td rowspan="1" colspan="1"/><td rowspan="1" colspan="1"/><td rowspan="1" colspan="1"/></tr><tr><td rowspan="1" colspan="1">6</td><td rowspan="1" colspan="1">
              <italic><tp:taxon-name><tp:taxon-name-part taxon-name-part-type="genus">Alburnoides</tp:taxon-name-part> <tp:taxon-name-part taxon-name-part-type="species">nicolausi</tp:taxon-name-part></tp:taxon-name></italic>
            </td><td rowspan="1" colspan="1">3</td><td rowspan="1" colspan="1">3.08</td><td rowspan="1" colspan="1">1.04</td><td rowspan="1" colspan="1">5.94</td><td rowspan="1" colspan="1">0.73</td><td rowspan="1" colspan="1">1.68</td><td rowspan="1" colspan="1"/><td rowspan="1" colspan="1"/><td rowspan="1" colspan="1"/></tr><tr><td rowspan="1" colspan="1">7</td><td rowspan="1" colspan="1">
              <italic><tp:taxon-name><tp:taxon-name-part taxon-name-part-type="genus">Alburnoides</tp:taxon-name-part> <tp:taxon-name-part taxon-name-part-type="species">qanati</tp:taxon-name-part></tp:taxon-name></italic>
            </td><td rowspan="1" colspan="1">5</td><td rowspan="1" colspan="1">2.90</td><td rowspan="1" colspan="1">3.57</td><td rowspan="1" colspan="1">7.12</td><td rowspan="1" colspan="1">3.62</td><td rowspan="1" colspan="1">4.61</td><td rowspan="1" colspan="1">3.94</td><td rowspan="1" colspan="1"/><td rowspan="1" colspan="1"/></tr><tr><td rowspan="1" colspan="1">8</td><td rowspan="1" colspan="1">
              <italic><tp:taxon-name><tp:taxon-name-part taxon-name-part-type="genus">Alburnoides</tp:taxon-name-part> <tp:taxon-name-part taxon-name-part-type="species">samiii</tp:taxon-name-part></tp:taxon-name></italic>
            </td><td rowspan="1" colspan="1">2</td><td rowspan="1" colspan="1">4.21</td><td rowspan="1" colspan="1">2.54</td><td rowspan="1" colspan="1">6.41</td><td rowspan="1" colspan="1">2.58</td><td rowspan="1" colspan="1">3.19</td><td rowspan="1" colspan="1">2.54</td><td rowspan="1" colspan="1">5.52</td><td rowspan="1" colspan="1"/></tr><tr><td rowspan="1" colspan="1">9</td><td rowspan="1" colspan="1">
              <italic><tp:taxon-name><tp:taxon-name-part taxon-name-part-type="genus">Alburnoides</tp:taxon-name-part> <tp:taxon-name-part taxon-name-part-type="species">tabarestanensis</tp:taxon-name-part></tp:taxon-name></italic>
            </td><td rowspan="1" colspan="1">4</td><td rowspan="1" colspan="1">5.09</td><td rowspan="1" colspan="1">3.17</td><td rowspan="1" colspan="1">7.76</td><td rowspan="1" colspan="1">3.21</td><td rowspan="1" colspan="1">3.83</td><td rowspan="1" colspan="1">3.17</td><td rowspan="1" colspan="1">5.99</td><td rowspan="1" colspan="1">3.64</td></tr></tbody></table></table-wrap><fig id="F1" position="float" orientation="portrait"><label>Figure 1.</label><caption><p>Distribution and sampling sites of <italic><tp:taxon-name><tp:taxon-name-part taxon-name-part-type="genus">Alburnoides</tp:taxon-name-part></tp:taxon-name></italic> species in Iran and adjacent areas. <bold>1</bold> <italic><tp:taxon-name><tp:taxon-name-part taxon-name-part-type="genus">Alburnoides</tp:taxon-name-part> <tp:taxon-name-part taxon-name-part-type="species">eichwaldii</tp:taxon-name-part></tp:taxon-name></italic>: Aras River, Kura River drainage <bold>2</bold> <tp:taxon-name><tp:taxon-name-part taxon-name-part-type="genus">Alburnoides</tp:taxon-name-part> <tp:taxon-name-part taxon-name-part-type="uncertainty-rank">cf.</tp:taxon-name-part> <tp:taxon-name-part taxon-name-part-type="species">eichwaldii</tp:taxon-name-part></tp:taxon-name>: west of Safid River <bold>3</bold> <italic><tp:taxon-name><tp:taxon-name-part taxon-name-part-type="genus">Alburnoides</tp:taxon-name-part> <tp:taxon-name-part taxon-name-part-type="species">samiii</tp:taxon-name-part></tp:taxon-name></italic>: Safid River <bold>4</bold> <italic><tp:taxon-name><tp:taxon-name-part taxon-name-part-type="genus">Alburnoides</tp:taxon-name-part> <tp:taxon-name-part taxon-name-part-type="species">tabarestanensis</tp:taxon-name-part></tp:taxon-name></italic>: Tajan River <bold>5</bold> <italic><tp:taxon-name><tp:taxon-name-part taxon-name-part-type="genus">Alburnoides</tp:taxon-name-part> <tp:taxon-name-part taxon-name-part-type="species">parhami</tp:taxon-name-part></tp:taxon-name></italic>: Atrek River <bold>6</bold> <italic><tp:taxon-name><tp:taxon-name-part taxon-name-part-type="genus">Alburnoides</tp:taxon-name-part> <tp:taxon-name-part taxon-name-part-type="species">parhami</tp:taxon-name-part></tp:taxon-name></italic>: type locality Baba-Aman stream <bold>7</bold> <italic><tp:taxon-name><tp:taxon-name-part taxon-name-part-type="genus">Alburnoides</tp:taxon-name-part> <tp:taxon-name-part taxon-name-part-type="species">holciki</tp:taxon-name-part></tp:taxon-name></italic>: Hari River <bold>8</bold> <italic><tp:taxon-name><tp:taxon-name-part taxon-name-part-type="genus">Alburnoides</tp:taxon-name-part> <tp:taxon-name-part taxon-name-part-type="species">varentsovi</tp:taxon-name-part></tp:taxon-name></italic>: Ashkhabadka River, northern slope of Kopetdag Mountains <bold>9</bold> <italic><tp:taxon-name><tp:taxon-name-part taxon-name-part-type="genus">Alburnoides</tp:taxon-name-part></tp:taxon-name></italic> sp. Amu Darya River <bold>10</bold> <italic><tp:taxon-name><tp:taxon-name-part taxon-name-part-type="genus">Alburnoides</tp:taxon-name-part> <tp:taxon-name-part taxon-name-part-type="species">damghani</tp:taxon-name-part></tp:taxon-name></italic> sp. n.: Cheshmeh Ali, Damghan River system, Dasht-e Kavir basin <bold>11</bold> <italic><tp:taxon-name><tp:taxon-name-part taxon-name-part-type="genus">Alburnoides</tp:taxon-name-part> <tp:taxon-name-part taxon-name-part-type="species">namaki</tp:taxon-name-part></tp:taxon-name></italic>: Qarah River, Namak Lake basin <bold>12</bold> <italic><tp:taxon-name><tp:taxon-name-part taxon-name-part-type="genus">Alburnoides</tp:taxon-name-part> <tp:taxon-name-part taxon-name-part-type="species">coadi</tp:taxon-name-part></tp:taxon-name></italic>: Nam River, Dasht-e Kavir basin <bold>13</bold> <italic><tp:taxon-name><tp:taxon-name-part taxon-name-part-type="genus">Alburnoides</tp:taxon-name-part> <tp:taxon-name-part taxon-name-part-type="species">petrubanarescui</tp:taxon-name-part></tp:taxon-name></italic>: Orumiyeh Lake basin <bold>14</bold> <italic><tp:taxon-name><tp:taxon-name-part taxon-name-part-type="genus">Alburnoides</tp:taxon-name-part> <tp:taxon-name-part taxon-name-part-type="species">nicolausi</tp:taxon-name-part></tp:taxon-name></italic>: Nor Abad River, Tigris River system <bold>15</bold> <italic><tp:taxon-name><tp:taxon-name-part taxon-name-part-type="genus">Alburnoides</tp:taxon-name-part> <tp:taxon-name-part taxon-name-part-type="species">idignensis</tp:taxon-name-part></tp:taxon-name></italic>: Bid Sorkh River, Tigris River system <bold>16</bold> <italic><tp:taxon-name><tp:taxon-name-part taxon-name-part-type="genus">Alburnoides</tp:taxon-name-part> <tp:taxon-name-part taxon-name-part-type="species">qanati</tp:taxon-name-part></tp:taxon-name></italic>: Pulvar River, Kor River system <bold>17</bold> <italic><tp:taxon-name><tp:taxon-name-part taxon-name-part-type="genus">Alburnoides</tp:taxon-name-part> <tp:taxon-name-part taxon-name-part-type="species">qanati</tp:taxon-name-part></tp:taxon-name></italic>: Masih Spring, Sirjan basin.</p></caption><graphic xmlns:xlink="http://www.w3.org/1999/xlink" xlink:href="zookeys-579-157-g001.jpg" position="float" orientation="portrait" xlink:type="simple" id="oo_84567.jpg"/></fig></tp:treatment-sec><ref-list><ref id="B7"><mixed-citation xmlns:xlink="http://www.w3.org/1999/xlink" xlink:type="simple">
          <person-group><name name-style="western"><surname>Coad</surname><given-names>BW</given-names></name><name name-style="western"><surname>Bogutskaya</surname><given-names>NG</given-names></name></person-group> (<year>2009</year>) <article-title><italic><tp:taxon-name><tp:taxon-name-part taxon-name-part-type="genus">Alburnoides</tp:taxon-name-part> <tp:taxon-name-part taxon-name-part-type="species">qanati</tp:taxon-name-part></tp:taxon-name></italic>, a new species of cyprinid fish from southern Iran (<tp:taxon-name><tp:taxon-name-part taxon-name-part-type="subclass">Actinopterygii</tp:taxon-name-part></tp:taxon-name>, <tp:taxon-name><tp:taxon-name-part taxon-name-part-type="family">Cyprinidae</tp:taxon-name-part></tp:taxon-name>).</article-title> <source>ZooKeys</source> <volume>13</volume>: <fpage>67</fpage>–<lpage>77</lpage>. doi: <ext-link xlink:type="simple" ext-link-type="doi" xlink:href="10.3897/zookeys.13.194">10.3897/zookeys.13.194</ext-link></mixed-citation></ref><ref id="B12"><mixed-citation xmlns:xlink="http://www.w3.org/1999/xlink" xlink:type="simple">
          <person-group><name name-style="western"><surname>Esmaeili</surname><given-names>HR</given-names></name><name name-style="western"><surname>Coad</surname><given-names>BW</given-names></name><name name-style="western"><surname>Gholamifard</surname><given-names>A</given-names></name><name name-style="western"><surname>Nazari</surname><given-names>N</given-names></name><name name-style="western"><surname>Teimory</surname><given-names>A</given-names></name></person-group> (<year>2010</year>) <article-title>Annotated checklist of the freshwater fishes of Iran.</article-title> <source>Zoosystematica Rossica</source> <volume>19</volume>: <fpage>361</fpage>−<lpage>386</lpage>.</mixed-citation></ref><ref id="B13"><mixed-citation xmlns:xlink="http://www.w3.org/1999/xlink" xlink:type="simple">
          <person-group><name name-style="western"><surname>Esmaeili</surname><given-names>HR</given-names></name><name name-style="western"><surname>Coad</surname><given-names>BW</given-names></name><name name-style="western"><surname>Mehraban</surname><given-names>HR</given-names></name><name name-style="western"><surname>Masoudi</surname><given-names>M</given-names></name><name name-style="western"><surname>Khaefi</surname><given-names>R</given-names></name><name name-style="western"><surname>Abbasi</surname><given-names>K</given-names></name><name name-style="western"><surname>Mostavavi</surname><given-names>H</given-names></name><name name-style="western"><surname>Vatandoust</surname><given-names>S</given-names></name></person-group> (<year>2014a</year>) <article-title>An updated checklist of fishes of the Caspian Sea basin of Iran with a note on their zoogeography.</article-title> <source>Iranian Journal of Ichthyology</source> <volume>1</volume>: <fpage>152</fpage>−<lpage>184</lpage>.</mixed-citation></ref><ref id="B14"><mixed-citation xmlns:xlink="http://www.w3.org/1999/xlink" xlink:type="simple">
          <person-group><name name-style="western"><surname>Esmaeili</surname><given-names>HR</given-names></name><name name-style="western"><surname>Teimori</surname><given-names>A</given-names></name><name name-style="western"><surname>Gholami</surname><given-names>Z</given-names></name><name name-style="western"><surname>Reichenbacher</surname><given-names>B</given-names></name></person-group> (<year>2014b</year>) <article-title>Two new species of the tooth-carp <italic><tp:taxon-name><tp:taxon-name-part taxon-name-part-type="genus">Aphanius</tp:taxon-name-part></tp:taxon-name></italic> (<tp:taxon-name><tp:taxon-name-part taxon-name-part-type="subclass">Teleostei</tp:taxon-name-part></tp:taxon-name>: <tp:taxon-name><tp:taxon-name-part taxon-name-part-type="family">Cyprinodontidae</tp:taxon-name-part></tp:taxon-name>) and the evolutionary history of the Iranian inland and inland-related <italic><tp:taxon-name><tp:taxon-name-part taxon-name-part-type="genus">Aphanius</tp:taxon-name-part></tp:taxon-name></italic> species.</article-title> <source>Zootaxa</source> <volume>3786</volume>(<issue>3</issue>): <fpage>246</fpage>−<lpage>268</lpage>. doi: <ext-link xlink:type="simple" ext-link-type="doi" xlink:href="10.11646/zootaxa.3786.3.2">10.11646/zootaxa.3786.3.2</ext-link></mixed-citation></ref><ref id="B3"><mixed-citation xmlns:xlink="http://www.w3.org/1999/xlink" xlink:type="simple">
          <person-group><name name-style="western"><surname>Bogutskaya</surname><given-names>NG</given-names></name><name name-style="western"><surname>Coad</surname><given-names>BW</given-names></name></person-group> (<year>2009</year>) <article-title>A review of vertebral and fin-ray counts in the genus <italic><tp:taxon-name><tp:taxon-name-part taxon-name-part-type="genus">Alburnoides</tp:taxon-name-part></tp:taxon-name></italic> (<tp:taxon-name><tp:taxon-name-part taxon-name-part-type="subclass">Teleostei</tp:taxon-name-part></tp:taxon-name>: <tp:taxon-name><tp:taxon-name-part taxon-name-part-type="family">Cyprinidae</tp:taxon-name-part></tp:taxon-name>) with a description of six new species.</article-title> <source>Zoosystematica Rossica</source> <volume>18</volume>: <fpage>126</fpage>–<lpage>173</lpage>.</mixed-citation></ref><ref id="B23"><mixed-citation xmlns:xlink="http://www.w3.org/1999/xlink" xlink:type="simple">
          <person-group><name name-style="western"><surname>Mousavi-Sabet</surname><given-names>H</given-names></name><name name-style="western"><surname>Vatandoust</surname><given-names>S</given-names></name><name name-style="western"><surname>Doadrio</surname><given-names>I</given-names></name></person-group> (<year>2015b</year>) <article-title>Review of the genus <italic><tp:taxon-name><tp:taxon-name-part taxon-name-part-type="genus">Alburnoides</tp:taxon-name-part></tp:taxon-name></italic> Jeitteles, 1861 (<tp:taxon-name><tp:taxon-name-part taxon-name-part-type="subclass">Actinopterygii</tp:taxon-name-part></tp:taxon-name>, <tp:taxon-name><tp:taxon-name-part taxon-name-part-type="family">Cyprinidae</tp:taxon-name-part></tp:taxon-name>) from Iran with description of three new species from the Caspian Sea and Kavir basins.</article-title> <source>Caspian Journal of Environmental Sciences</source> <volume>13</volume>(<issue>4</issue>): <fpage>293</fpage>−<lpage>331</lpage>.</mixed-citation></ref><ref id="B8"><mixed-citation xmlns:xlink="http://www.w3.org/1999/xlink" xlink:type="simple">
          <person-group><name name-style="western"><surname>Coad</surname><given-names>BW</given-names></name><name name-style="western"><surname>Bogutskaya</surname><given-names>NG</given-names></name></person-group> (<year>2012</year>) <article-title>A new species of riffle minnow, <italic><tp:taxon-name><tp:taxon-name-part taxon-name-part-type="genus">Alburnoides</tp:taxon-name-part> <tp:taxon-name-part taxon-name-part-type="species">holciki</tp:taxon-name-part></tp:taxon-name></italic>, from the Hari River basin in Afghanistan and Iran (<tp:taxon-name><tp:taxon-name-part taxon-name-part-type="subclass">Actinopterygii</tp:taxon-name-part></tp:taxon-name>: <tp:taxon-name><tp:taxon-name-part taxon-name-part-type="family">Cyprinidae</tp:taxon-name-part></tp:taxon-name>).</article-title> <source>Zootaxa</source> <volume>3453</volume>: <fpage>43</fpage>−<lpage>55</lpage>.</mixed-citation></ref><ref id="B22"><mixed-citation xmlns:xlink="http://www.w3.org/1999/xlink" xlink:type="simple">
          <person-group><name name-style="western"><surname>Mousavi-Sabet</surname><given-names>H</given-names></name><name name-style="western"><surname>Anvarifar</surname><given-names>H</given-names></name><name name-style="western"><surname>Azizi</surname><given-names>F</given-names></name></person-group> (<year>2015a</year>) <article-title><italic><tp:taxon-name><tp:taxon-name-part taxon-name-part-type="genus">Alburnoides</tp:taxon-name-part> <tp:taxon-name-part taxon-name-part-type="species">tabarestanensis</tp:taxon-name-part></tp:taxon-name></italic>, a new species of riffle minnow from the southern Caspian Sea basin in Iran (<tp:taxon-name><tp:taxon-name-part taxon-name-part-type="subclass">Actinopterygii</tp:taxon-name-part></tp:taxon-name>: <tp:taxon-name><tp:taxon-name-part taxon-name-part-type="family">Cyprinidae</tp:taxon-name-part></tp:taxon-name>).</article-title> <source>Aqua, International Journal of Ichthyology</source> <volume>21</volume>: <fpage>144</fpage>−<lpage>152</lpage>.</mixed-citation></ref><ref id="B10"><mixed-citation xmlns:xlink="http://www.w3.org/1999/xlink" xlink:type="simple">
          <person-group><name name-style="western"><surname>Davison</surname><given-names>ML</given-names></name></person-group> (<year>1983</year>) <source>Multidimentional Scaling.</source> <publisher-name>Wiley</publisher-name>, <publisher-loc>New York</publisher-loc>, <size units="page">242 pp</size>.</mixed-citation></ref></ref-list></tp:taxon-treatment>
